# Supplementary material for: Genomic loci and molecular genetic mechanisms for hidradenitis suppurativa
Source: Br J Dermatol. 2025 Jul 12;193(5):948–58. doi: 10.1093/bjd/ljaf277 (PMC12279254; doi:10.1093/bjd/ljaf277)
Supplement: ljaf277_Supplementary_Data [file ljaf277_supplementary_data.zip]

Archive with 3 entries (3 files):
- Appendix S1.pdf
- HS meta-analysis Supplementary Figures 20250522.pdf
- HS meta-analysis Supplementary Tables 20250522.xlsx
