# Supplementary material for: Genomic loci and molecular genetic mechanisms for hidradenitis suppurativa
Source: Br J Dermatol. 2025 Jul 12;193(5):948–58. doi: 10.1093/bjd/ljaf277 (PMC12279254; doi:10.1093/bjd/ljaf277)
Supplement: ljaf277_Supplementary_Data [file ljaf277_supplementary_data.zip › HS meta-analysis Supplementary Tables 20250522.xlsx]

## Sheet: S1 - Contributing studies
Supplementary Table 1: Contributing studies
					Case/Control Counts					Genotyping and Imputation			Data Analysis					References
Cohort	Cohort Abbreviation	Study Design	Case Definition	Population(s): if more than one, percentage by population	Cases	Controls	Neff	Case:Control Ratio	Prevalence	Genotyping Platform	Genotyping Array	Imputation reference panel	Software	Covariates	Basis for population descriptors	Lambda	Additional Notes	PMID	Study Website
Program for Research and Care Excellence	ProCARE	Case-only with external controls	HS ProCARE patients evaluated and diagnosed at outpatient dermatology clinic; Add Health Cohort served as unscreened controls	Black	508	1157	1412	01:02:00	-	Illumina	Illumina Infinium Global Screening Array-24 v3.0 (GSA)	TOPMed	REGENIE	Sex, age, age-squared, smoking status, BMI, race indicator (black, white, hispanic, asian), 20PCs	Self-reported ancestry	1.025	ProCARE cases were analyzed with Add Health cohort serving as external controls. Details of this approach can be found in PMID 37494057.	Addhealth: 31257425, 17254442	Addhealth: https://addhealth.cpc.unc.edu
				White (78%), Hispanic (12%), Asian (5%), other (6%)	478	4644	1733.6	01:10:00	-							1.004
UK Biobank	UKB	Cohort	ICD9 705.83, Hidradenitis or ICD10 L73.2, Hidradenitis suppurativa	European (<0.01% non-EUR)	269	453027	1075.4	1:1684	0.0006	Affymetrix	UK Biobank Axiom and BiLEVE array	HRC + UK10K reference panel	REGENIE	Sex, age, age-squared, genotyping batch, recruitment center, 10PCs	All-ancestry cases; self-identified European-only controls	1.005		30305743	https://www.ukbiobank.ac.uk
FinnGen V11	FinnGen	Cohort	ICD9 705.83, Hidradenitis or ICD10 L73.2, Hidradenitis suppurativa	European (Finnish)	1209	432686	4822.5	1:358	0.0028	ThermoFisher	Axiom FinnGen1 array	Finnish-specific SISu v3 imputation reference panel	REGENIE	Sex, age, genotyping batch, 10PCs	NA - no population stratification performed	1.06	FinnGen GWAS results were downloaded from https://www.finngen.fi/en/access_results	36653562	https://www.finngen.fi/en
All of Us	AoU	Cohort	ICD9 705.83, Hidradenitis or ICD10 L73.2, Hidradenitis suppurativa	Non-Hispanic White	547	112307	2177.4	1:205	0.0048	Illumina	Stage 1: Global Diversity Array Stage 2: NovaSeq 6000	NA	REGENIE	Sex, age, age-squared, BMI, smoking status, 10PCs	Self-reported race/ethinicity, and genetic background through PCA	0.984	A subset of genotyping array data was used for Stage 1 of REGENIE; whole-genome sequencing was used for Stage 2. Inflated lambdas were observed when EUR and AMR participants were included in the same GWAS. For this reason, AoU was the only cohort which separated AMR and EUR participants into separate analyses.	31412182	https://allofus.nih.gov/
				Non-Hispanic Black	543	45113	2146.2	1:83	0.0119							0.955
				Admixed American	208	37486	827.4	1:180	0.0055							0.89
Biobank at Vanderbilt University	BioVU	Cohort	ICD9 705.83, Hidradenitis or ICD10 L73.2, Hidradenitis suppurativa	AFR	86	8380	340.5	1:97	0.0111	Illumina	Multi-Ethnic Global (MEGA) array	TOPMed	SAIGE	Sex, age, age-squared, race indicator (black, white, hispanic, asian), smoking status, BMI, genotyping batch, 10PCs	PCA with 1000 Genomes reference populations	0.999		18500243	https://www.vumc.org/dbmi/biovu
				EUR	162	41532	645.5	1:256	0.0039							1.012
Massachusetts General Hospital Biobank	MGBB	Cohort	ICD9 705.83, Hidradenitis or ICD10 L73.2, Hidradenitis suppurativa	Black	81	2275	312.9	1:28	0.0344	Illumina	3 Illumina arrays: MEGA, MEGA Ex, and MEG	HRC	SAIGE	age, squared age, sex, BMI, smoking status (current smoker, former smoker, or non-smoker), self-reported race/ethnicity (White, Black, Asian, Hispanic/Latinos), and top 20 PCs	PCA-based projection using 1000 Genomes and Human Genome Diversity Project	1.05	We mean-imputed BMI and smoking status for participants missing these data points. We performed a sensitivity analaysis to verify that the main results of the meta-analysis were not substantially affected by inclusion of covariate-imputed participants.	26927187	https://www.massgeneralbrigham.org/en/research-and-innovation/participate-in-research/biobank
				EUR (77%), AMR (5.5%), EAS (2%), CSA (1%), Other (15%)	449	50459	1780.2	1:112	0.0088							1.02
Cases: number of HS cases; controls: number of controls; Neff: effective sample size (4/((1/cases) + (1/controls))); prevalence calculated for cohort studies as cases/(cases + controls); lambda: genomic inflation prior to genomic control correction.

## Sheet: S2 - Sex Specific Studies 
Supplementary Table 2: Characteristics of contributing studies for sex-stratified GWAS analyses
Study	Population and sex	Cases	Controls	Neff	Case:Control Ratio	Prevalence	Software	Lambda	Included in meta-analysis?
All of Us	AFR women	438	27002	1724	1:62	0.016	REGENIE	0.93	Yes
	EUR+AMR women	652	98160	2590.8	1:151	0.0066	REGENIE	1.01	Yes
Procare	AFR women	403	725	1036.1	1:2	NA	REGENIE	1.03	Yes
	EUR+AMR women	374	2579	1306.5	1:7	NA	REGENIE	1.06	Yes
UKB	Women	195	245282	779.4	1:1258	0.0008	REGENIE	1.01	Yes
BioVU	AFR women	60	5249	137.3	NA	NA	SAIGE	NA	No
	EUR+AMR women	124	23676	493.4	1:191	0.00521008	SAIGE	1.01	Yes
MGBB	AFR women	68	1409	259.5	NA	NA	NA	NA	No
	EUR+AMR women	340	27824	1343.6	1:82	0.0120721	SAIGE	1.026	Yes
All of Us	AFR men	132	20804	524.7	1:158	0.0063	REGENIE	0.85	Yes
	EUR+AMR men	144	60292	574.6	1:419	0.0024	REGENIE	0.99	Yes
Procare	AFR men	105	422	336.3	01:04:00	NA	REGENIE	0.86	Yes
	EUR+AMR men	104	2065	396.1	01:20:00	NA	REGENIE	0.89	Yes
BioVU	AFR men	26	3131	103.1	NA	NA	NA	NA	No
	EUR+AMR men	38	17856	151.7	NA	NA	NA	NA	No
MGBB	AFR men	13	866	51.2	NA	NA	NA	NA	No
	EUR+AMR men	109	22637	433.9	1:208	0.00479205		1.01	Yes
Cases: number of HS cases; controls: number of controls; Neff: effective sample size (4/((1/cases) + (1/controls))); Prevalence calculated for cohort studies as cases/(cases + controls); lambda: genomic inflation prior to GC correction. Included in meta-analysis: stratified analyses were only included for Neff > 300. Lambda was not calculated for these studies.

## Sheet: S3 - Primers SOX9 and KLF5
Supplementary Table 3: Primers used for amplification of DNA segments to test for allelic differences in transcriptional activity
Variant(s)	Sequence (5’-3’)	Amplified region	Locus
rs981625	ACGTGTTTATGTGAGGGCAGT	chr13:73465628-73466033	KLF5
	CGTGTGCGTCAACTGCATAA
rs17226067, rs17825774, and rs17825799	CCTGGAAATAACCCCTGAAGA	chr17:71519408-71519782	SOX9
	TCAGTCCTGTTTCATTTCCTGA
We used these primers to amplify genomic DNA for transcriptional reporter assays. Near SOX9, three variants were located in the DNA segment and were amplified as a haplotype.

## Sheet: S4 - Lead Variants 
Supplementary Table 4: Lead variants of primary signals in full and stratified analyses
						ALL						EUR+AMR						AFR						Men						Women
Locus	Population	rsID	Variant	Signal Previously Reported? (PMID)	Previous lead variant (LD r2 between new and previous lead)	EAF	OR	Beta	SE	P-value	Neff	EAF	OR	Beta	SE	P-value	Neff	EAF	OR	Beta	SE	P-value	Neff	EAF	OR	Beta	SE	P-value	Neff	EAF	OR	Beta	SE	P-value	Neff
SOX9	ALL, EUR+AMR	rs17226067	17_71519473_A/G	Sun (37494057)	rs10512572 (LD r2 0.98)	0.839	0.77919	-0.2495	0.0346	5.21e-13	17273.5	0.8663	0.754651	-0.2815	0.0415	1.15e-11	13062	0.7771	0.837864	-0.1769	0.0625	0.004629	4211.57	0.8201	0.79708	-0.2268	0.1008	0.0244	2265.6	0.825	0.852996	-0.159	0.0474	0.0007858	9273.8
KLF5	ALL, EUR+AMR	rs981625	13_73465798_C/G	Sun (37494057)	rs17090189 (LD r2 0.24)	0.9464	1.55209	0.4396	0.0636	4.68e-12	15521	0.9442	1.59456	0.4666	0.0652	8.37e-13	13062	0.9891	0.924132	-0.0789	0.2862	0.7829	2459.07	0.9418	1.23615	0.212	0.1956	0.2784	1008.5	0.9406	1.65186	0.5019	0.0888	1.572e-08	5207.2
HLA	ALL, EUR+AMR	rs6457592	6_32458206_T/C	Anderson (39645042)	rs3129859 (LD r2 0.35)	0.4739	0.843665	-0.17	0.0246	5.18e-12	17273.5	0.5013	0.829112	-0.1874	0.0276	1.06e-11	13062	0.3653	0.904023	-0.1009	0.0549	0.06599	4211.57	0.4077	0.896999	-0.1087	0.079	0.169	2265.6	0.428	0.854277	-0.1575	0.0366	1.681e-05	9273.8
KLF4	ALL, EUR+AMR	rs1994799	9_108669370_A/G	Anderson (39645042)	rs10816701 (LD r2 0.87)	0.4379	1.16953	0.1566	0.0243	1.22e-10	17273.5	0.4717	1.18034	0.1658	0.0267	5.685e-10	13062	0.2761	1.11896	0.1124	0.0585	0.05473	4211.57	0.4023	1.01704	0.0169	0.0761	0.8239	2265.6	0.4185	1.15974	0.1482	0.0355	2.942e-05	9273.8
SUCNR1	ALL	rs2681502	3_151888193_T/C	New	New	0.9432	0.740818	-0.3	0.0546	3.87e-08	16933	0.9401	0.748862	-0.2892	0.0576	5.241e-07	13062	0.9703	0.674489	-0.3938	0.1697	0.02033	3871.07	0.9332	0.69385	-0.3655	0.1642	0.02604	1404.6	0.9332	0.715553	-0.3347	0.0778	1.689e-05	6513.7
NIN	EUR+AMR	rs10146136	14_50612708_A/G	New	New	0.1218	1.23257	0.2091	0.0396	1.306e-07	16933	0.1266	1.25383	0.2262	0.0406	2.47e-08	13062	0.0236	0.868489	-0.141	0.1834	0.4421	3871.07	0.1373	1.28261	0.2489	0.1307	0.05682	1404.6	0.1351	1.31587	0.2745	0.0567	1.313e-06	6513.7
MXRA7	Men only	rs9901332	17_76656892_T/C	New	New	0.5705	1.0349	0.0343	0.0245	0.162	17273.5	0.5431	1.04718	0.0461	0.0272	0.0901	13062	0.688	0.983734	-0.0164	0.0563	0.7701	4211.57	0.61	1.53726	0.43	0.08	3.42e-08	2265.6	0.5988	0.965509	-0.0351	0.0352	0.3192	9273.8
Variants are reported as Chromsome_Position(hg38)_EffectAllele/OtherAllele. EAF: effect allele frequency. OR: odds ratio (exp(beta)). Neff: effective sample size.

## Sheet: S5 - GCTA
Supplementary Table 5: Signal detection by GCTA for all-ancestry and EUR+AMR meta-analyses
Locus	Signal number	Population	Chr	rsID	Variant	EAF	Beta	SE	P-value	bJ	bJ_se	pJ
KLF4	1st of 2	All	9	rs1994799	9_108669370_A/G	0.4379	0.1566	0.0243	1.16025e-10	0.16105	0.024337	3.65e-11
KLF4	2nd of 2	All	9	rs1535620	9_108356760_A/G	0.5095	-0.1528	0.0256	2.39078e-09	-0.157839	0.0256379	7.44e-10
KLF4	1st of 2	EUR+AMR	9	rs13302396	9_108644693_T/C	0.4396	0.1719	0.0267	1.20897e-10	0.174814	0.0267444	6.29963e-11
KLF4	2nd of 2	EUR+AMR	9	rs1535623	9_108357116_C/G	0.4722	-0.1528	0.027	1.52028e-08	-0.156134	0.0270366	7.69981e-09
HLA	1st of 2	EUR+AMR	6	rs6457592	6_32458206_T/C	0.5013	-0.1874	0.0276	1.12246e-11	-0.180163	0.027677	7.54039e-11
HLA	2nd of 2	EUR+AMR	6	rs9265701	6_31333994_A/G	0.4688	0.1846	0.0305	1.42651e-09	0.175531	0.030583	9.49655e-09
KLF5	1st of 3	EUR+AMR	13	rs981625	13_73465798_C/G	0.9442	0.4666	0.0652	8.27981e-13	0.488528	0.0655608	9.22674e-14
KLF5	2nd of 3	EUR+AMR	13	rs9796066	13_72895195_C/T	0.6319	-0.1597	0.0276	7.19828e-09	-0.167771	0.0277144	1.41687e-09
KLF5	3rd of 3	EUR+AMR	13	rs12100281	13_73464788_A/G	0.0926	-0.2211	0.0479	3.91459e-06	-0.27139	0.0482224	1.82438e-08
Variants are reported as Chromsome_Position(hg38)_EffectAllele/OtherAllele. EAF: effect allele frequency. bJ, bJ_se, and pJ: GCTA conditional beta, SE, and P-values.

## Sheet: S6 - Fine-Mapping
Supplementary Table 6: Fine-mapping of plausibly functional variants
Locus	Meta-analysis	Lead variant	Diagnostic S	NSNPS	CS Num	Coverage	rsID Maximum PIP	MaxPIP	LD r2 between lead and Max PIP	Coverage	Number variants in credible set	Number variants within ATAC peak and in credible set	All CS Variants	High-LD proxy variants in credible set and within an ATAC peak
KLF4	All	rs1994799	0.1295	5138	1	0.9548	rs1994799	0.0919	Same	0.9548	24	3	rs2417920,rs10816700,rs1994802,rs10979431,rs10979442,rs2417927,rs1578230,rs7860422,rs2417924,rs1856623,rs1856622,rs1994803,rs10979435,rs10979432,rs7027555,rs7868420,rs13286509,rs1994799,rs4567117,rs10759298,rs9792526,rs4335202,rs12551088,rs11526378	rs1994803, rs13286509,rs10979442
KLF4	EUR+AMR	rs1994799	0.0852	4463	1	0.9538	rs13302396	0.1741	1	0.9538	29	3	rs2417920,9:111413523_AGAAG_A,rs10816700,rs1994802,rs10979431,rs10979442,rs2417927,rs1578230,rs7860422,rs13302396,rs2417924,rs1856623,rs1856622,rs1994803,rs10979435,rs10979432,rs7027555,rs7868420,rs10979428,rs13286509,rs1994799,rs4567117,rs12553228,rs10816693,rs13295749,rs9792526,rs4335202,rs12551088,rs11526378	rs1994803,rs13286509,rs10979442
KLF4	All	rs1535620	0.1295	5138	2	0.97	rs1535620	0.1658	Same	0.97	12	1	rs58690222,rs7028156,rs1535620,rs34530710,rs6477636,rs10759279,rs10739259,rs1535621,rs2146786,rs1853445,rs10117203,rs1535623	rs58690222
KLF4	EUR+AMR	rs1535620	0.0852	4463	2	0.9676	rs1535620	0.1102	Same	0.9676	16	1	rs58690222,rs7028156,rs6477637,rs1535620,rs1923963,rs34530710,rs1323390,rs6477636,rs10759279,rs10739259,rs1535621,rs2146786,rs1853445,rs2417852,rs10117203,rs1535623	rs58690222
KLF5	All	rs981625	0.1696	7648	1	1	rs981625	1	Same	1	1	1	rs981625	rs981625
KLF5	EUR+AMR	rs981625	0.1286	6911	1	1	rs981625	1	Same	1	1	1	rs981625	rs981625
KLF5	All	rs9796066	0.1696	7648	2	0.9516	rs9600060	0.1261	0.67	0.9516	48	NA	rs4885051,rs12427900,rs768179826,rs9573039,rs1025814,rs9573029,rs9573051,rs9592877,rs2325484,rs9564924,rs9573043,rs9600048,rs1543695,rs9600019,13:73563538_AAAGG_A,rs9564915,rs9796066,rs4885055,rs75088889,rs9564930,rs9573066,rs9600060,rs9573074,rs755544896,rs4883918,rs1029092,rs4883920,rs1591145,rs9564929,rs4885044,rs1547286,rs9573032,rs9573031,rs12871150,rs9573045,rs9285281,rs4885036,rs2182123,rs…	None
KLF5	EUR+AMR	rs9796066	0.1286	6911	2	0.9529	rs36029985	0.0931	0.56	0.9529	59	NA	rs9318130,rs4885051,rs12427900,rs768179826,rs9573039,rs1025814,rs9573064,rs9573029,rs9573051,rs2325483,rs2875643,rs9592877,rs2325484,rs9573037,rs9564924,rs9573043,rs9600048,rs1543695,rs4885054,rs9564915,rs9796066,rs4885055,rs75088889,rs9564930,rs9573066,rs9564921,rs9634987,rs9600060,rs9573074,rs9592873,rs755544896,rs9573071,rs4883918,rs1029092,rs9573044,rs4883920,rs1591145,rs9564929,rs4885044,rs1…	None
KLF5	All	rs12100281	0.1696	7648	3	0.9976	rs10507815	0.2781	1	0.9976	4	4	rs10507816,rs10507815,rs17090217,rs12100281	rs10507816,rs10507815,rs17090217,rs12100281
KLF5	EUR+AMR	rs12100281	0.1286	6911	3	0.9971	rs12100281	0.263	Same	0.9971	4	4	rs10507816,rs10507815,rs17090217,rs12100281	rs10507816,rs10507815,rs17090217,rs12100281
MXRA7	Male-Only	rs9901332	0.113767	4019	1	0.9517	rs9901332	0.8825	Same	0.9517	8	NA	rs9913451,rs4789339,rs4789337,rs9891864,rs9901332,rs4789338,rs4789340,rs12947716	None
NIN	All	rs10146136	0.1697	5109	1	0.9645	rs10146136	0.3831	Same	0.9645	5	2	rs10142538,rs10146136,rs13379416,rs17718872,rs118189385	rs17718872,rs118189385
NIN	EUR+AMR	rs10146136	0.0807	3596	1	0.9659	rs10146136	0.3454	Same	0.9659	4	2	rs10146136,rs13379416,rs17718872,rs118189385	rs17718872,rs118189385
SOX9	All	rs17226067	0.1509	4387	1	0.9634	rs17226067	0.6977	Same	0.9634	9	3	rs73994810,rs17825750,rs77152213,rs111934257,rs112614589,rs17226067,rs17825774,rs17825799,rs73994816	rs17226067,rs17825799,rs17825774
SOX9	EUR+AMR	rs17226067	0.1189	3643	1	0.9519	rs17226067	0.3758	Same	0.9519	11	3	rs17825799,rs73994810,rs111934257,rs17226067,rs73994816,rs55811634,rs10512572,rs17825750,rs73994811,rs11868632,rs17825774	rs17825799,rs17226067,rs17825774
SUCNR1	All	rs2681502	0.0968	4164	1	0.9539	rs2681502	0.2349	Same	0.9539	33	3	3:151637914_TGTC_T,rs77143965,rs147021015,rs76052074,rs78598704,rs79020368,rs183457137,rs77756460,rs78802848,3:151594118_GAATA_G,rs80000836,rs77258517,rs139201603,rs77888260,rs80198243,rs111766354,rs115625616,3:151585799_ATAAAC_A,rs142765295,rs77255233,rs2681502,rs116163270,rs2166262,rs79906316,rs114721814,rs113902454,rs192870349,rs76741543,rs79174723,rs74724813,rs78293134,rs79241971,rs74519689	rs77756460,rs183457137,rs76741543
SUCNR1	EUR+AMR	rs2681502	0.057529	3831	1	0.9546	rs111766354	0.0662	0.86	0.9546	38	3	3:151637914_TGTC_T,rs78229422,rs80108055,rs77143965,rs76052074,rs2120978,rs78598704,rs115858749,rs79020368,rs183457137,rs77756460,rs78802848,3:151594118_GAATA_G,rs80000836,rs77258517,rs75481802,rs139201603,rs77888260,rs111766354,rs115625616,rs12637242,rs115396082,3:151585799_ATAAAC_A,rs142765295,rs77255233,rs2681502,rs116163270,rs2166262,rs79906316,rs114721814,rs192870349,rs76741543,3:151602034_T…	rs77756460,rs183457137,rs76741543
Fine-mapping was performed using SuSiE in GWAS analyses from all studies and from population-stratified and sex-stratified analyses. Diagnostic S: measure of quality of fit between our summary statistics and the correlation matrix we calculated using a UKB 40 K reference panel. Values can range from 0 (perfect fit) to 1 (completely imperfect fit, effect alleles swapped). Despite only moderately g…

## Sheet: S7 - LDScore Regression
Supplementary Table 7: Genetic correlation between HS and other diseases based on LD score regression
Disease 1	Disease 2	rg	se	P-value	Data source (PMID) for disease 2
HS	Type 2 diabetes - EUR T2DGGI	0.3684	0.0695	1.143e-07	38374256
HS	Asthma	0.2848	0.0812	0.0004	36778051
HS	Inflammatory bowel disease	0.5327	0.1549	0.0006	26192919
HS	Rheumatoid arthritis	0.312	0.0904	0.0006	35470158
HS	Polycystic ovary syndrome	0.365	0.1633	0.0255	30566500
HS	Psoriasis	0.2989	0.1698	0.0784	34594039
HS	Atopic dermatitis	0.1672	0.0963	0.0827	37794016
HS	Celiac disease	0.1571	0.2	0.4322	34737426
HS	Schizophrenia	-0.0018	0.0516	0.9721	35396580
rg: genetic correlation between disease 1 and disease 2; se: standard error of genetic correlation

## Sheet: S8 - Variant Annotation
Supplementary Table 8: Lead variant annotation
Locus	CHROM	POS	REF	ALT	MAF	VEP_refseq_summary	VEP_ensembl_Consequence	VEP_ensembl_Transcript_ID	VEP_ensembl_Gene_Name	VEP_ensembl_Gene_ID	VEP_ensembl_Protein_ID	VEP_ensembl_CCDS	VEP_ensembl_SWISSPROT	VEP_ensembl_Codon_Change_or_Distance	VEP_ensembl_Amino_Acid_Change	VEP_ensembl_HGVSc	VEP_ensembl_HGVSp	VEP_ensembl_cDNA_position	VEP_ensembl_CDS_position	VEP_ensembl_Protein_position	VEP_ensembl_Exon_or_Intron_Rank	VEP_ensembl_STRAND	VEP_ensembl_CANONICAL	VEP_ensembl_LoF	VEP_ensembl_LoF_filter	VEP_ensembl_LoF_flags	VEP_ensembl_LoF_info	VEP_ensembl_summary	VEP_refseq_Consequence	VEP_refseq_Transcript_ID	VEP_refseq_Gene_Name	VEP_refseq_Gene_ID	VEP_refseq_Codon_Change_or_Distance	VEP_refseq_Amino_Acid_Change	VEP_refseq_HGVSc	VEP_refseq_HGVSp	VEP_refseq_cDNA_position	VEP_refseq_CDS_position	VEP_refseq_Protein_position	VEP_refseq_Exon_or_Intron_Rank	VEP_refseq_STRAND	VEP_refseq_CANONICAL	VEP_refseq_LoF	VEP_refseq_LoF_filter	VEP_refseq_LoF_flags	VEP_refseq_LoF_info	VEP_ensembl_precedent_transcript_consequence	VEP_ensembl_precedent_consequence	VEP_ensembl_precedent_gene
SUCNR1	3	151888193	T	C	0.0504148	SUCNR1(1):downstream_gene_variant(1)|AADACL2-AS1(2):intron_variant,non_coding_transcript_variant(2)	downstream_gene_variant|intron_variant,non_coding_transcript_variant|intron_variant,non_coding_transcript_variant	ENST00000362032|ENST00000475855|ENST00000483843	SUCNR1|AADACL2-AS1|AADACL2-AS1	ENSG00000198829|ENSG00000242908|ENSG00000242908	ENSP00000355156|.|.	CCDS3162.1|.|.	Q9BXA5|.|.	3574|.|.	.|.|.	.|ENST00000475855.1:n.319+39664A>G|ENST00000483843.6:n.439+29422A>G	.|.|.	.|.|.	.|.|.	.|.|.	.|1/3|2/4	+|-|-	YES|.|YES	.|.|.	.|.|.	.|.|.	.|.|.	SUCNR1(1):downstream_gene_variant(1)|AADACL2-AS1(2):intron_variant,non_coding_transcript_variant(2)	downstream_gene_variant|intron_variant,non_coding_transcript_variant|intron_variant,non_coding_transcript_variant	NM_033050.5|NR_110202.1|NR_110203.1	SUCNR1|AADACL2-AS1|AADACL2-AS1	56670|101928142|101928142	3574|.|.	.|.|.	.|NR_110202.1:n.319+39664A>G|NR_110203.1:n.319+39664A>G	.|.|.	.|.|.	.|.|.	.|.|.	.|1/3|1/2	+|-|-	.|.|.	.|.|.	.|.|.	.|.|.	.|.|.	intron_variant,non_coding_transcript_variant	intron_variant	AADACL2-AS1
HLA	6	31333994	A	G	0.359831	.	intron_variant	ENST00000640615	HLA-B	ENSG00000234745	ENSP00000491739	.	.	.	.	ENST00000640615.1:c.205+21113T>C	.	.	.	.	2024-02-02	-	.	.	.	.	.	HLA-B(10):intron_variant(1)	.	.	.	.	.	.	.	.	.	.	.	.	.	.	.	.	.	.	intron_variant	intron_variant	HLA-B
HLA	6	32458206	T	C	0.400863	.	downstream_gene_variant	ENST00000449413	HLA-DRB9	ENSG00000196301	.	.	.	1615	.	.	.	.	.	.	.	-	YES	.	.	.	.	HLA-DRB9(1):downstream_gene_variant(1)	.	.	.	.	.	.	.	.	.	.	.	.	.	.	.	.	.	.	downstream_gene_variant	downstream_gene_variant	HLA-DRB9
KLF4	9	108644693	C	T	0.354372	.(0):intergenic_variant(1)	intergenic_variant	.	.	.	.	.	.	.	.	.	.	.	.	.	.	.	.	.	.	.	.	.(0):intergenic_variant(1)	intergenic_variant	.	.	.	.	.	.	.	.	.	.	.	.	.	.	.	.	.	intergenic_variant	intergenic_variant	.
KLF4	9	108356760	G	A	0.390233	LOC105376214(2):intron_variant,non_coding_transcript_variant(2)	.	.	.	.	.	.	.	.	.	.	.	.	.	.	.	.	.	.	.	.	.	.	intron_variant,non_coding_transcript_variant|intron_variant,non_coding_transcript_variant	XR_001746881.1|XR_001746882.1	LOC105376214|LOC105376214	105376214|105376214	.|.	.|.	XR_001746881.1:n.527+18582C>T|XR_001746882.1:n.527+18582C>T	.|.	.|.	.|.	.|.	2/4|2/5	-|-	.|.	.|.	.|.	.|.	.|.	unknown	unknown	.
KLF4	9	108357116	G	C	0.389014	LOC105376214(2):intron_variant,non_coding_transcript_variant(2)	.	.	.	.	.	.	.	.	.	.	.	.	.	.	.	.	.	.	.	.	.	.	intron_variant,non_coding_transcript_variant|intron_variant,non_coding_transcript_variant	XR_001746881.1|XR_001746882.1	LOC105376214|LOC105376214	105376214|105376214	.|.	.|.	XR_001746881.1:n.527+18226C>G|XR_001746882.1:n.527+18226C>G	.|.	.|.	.|.	.|.	2/4|2/5	-|-	.|.	.|.	.|.	.|.	.|.	unknown	unknown	.
KLF4	9	108669370	G	A	0.420003	.(0):intergenic_variant(1)	intergenic_variant	.	.	.	.	.	.	.	.	.	.	.	.	.	.	.	.	.	.	.	.	.(0):intergenic_variant(1)	intergenic_variant	.	.	.	.	.	.	.	.	.	.	.	.	.	.	.	.	.	intergenic_variant	intergenic_variant	.
KLF5	13	73465798	C	G	0.0423824	.	intron_variant,non_coding_transcript_variant	ENST00000443621	LINC00393	ENSG00000224853	.	.	.	.	.	ENST00000443621.1:n.119-52162G>C	.	.	.	.	2024-01-01	-	.	.	.	.	.	LINC00393(10):intron_variant,non_coding_transcript_variant(1)	.	.	.	.	.	.	.	.	.	.	.	.	.	.	.	.	.	.	intron_variant,non_coding_transcript_variant	intron_variant	LINC00393
KLF5	13	72895195	T	C	0.313825	PIBF1(20):intron_variant,non_coding_transcript_variant(9)intron_variant(11)	intron_variant|downstream_gene_variant|intron_variant|intron_variant	ENST00000326291|ENST00000486330|ENST00000615625|ENST00000617689	PIBF1|PIBF1|PIBF1|PIBF1	ENSG00000083535|ENSG00000083535|ENSG00000083535|ENSG00000083535	ENSP00000317144|.|ENSP00000483286|ENSP00000478697	CCDS31991.1|.|.|.	Q8WXW3|.|Q8WXW3|.	.|1324|.|.	.|.|.|.	ENST00000326291.10:c.1488+1246T>C|.|ENST00000615625.1:c.-135-13336T>C|ENST00000617689.4:c.1488+1246T>C	.|.|.|.	.|.|.|.	.|.|.|.	.|.|.|.	11/17|.|2/8|11/15	+|+|+|+	YES|.|.|.	.|.|.|.	.|.|.|.	.|.|.|.	.|.|.|.	PIBF1(8):downstream_gene_variant(1)intron_variant(3)	intron_variant|intron_variant|intron_variant,non_coding_transcript_variant|intron_variant,non_coding_transcript_variant|intron_variant|intron_variant|intron_variant|intron_variant|intron_variant|intron_variant|intron_variant|intron_variant|intron_variant|intron_variant,non_coding_transcript_variant|intron_variant,non_coding_transcript_variant|intron_variant,non_coding_transcript_variant|intron_va…	NM_001349655.1|NM_006346.3|NR_146205.1|NR_146206.1|XM_011534882.3|XM_011534884.3|XM_011534885.3|XM_011534886.3|XM_017020350.2|XM_017020351.2|XM_017020352.2|XM_017020354.2|XM_024449314.1|XR_001749456.2|XR_001749457.2|XR_001749458.2|XR_001749459.2|XR_001749460.2|XR_002957449.1|XR_941461.3	PIBF1|PIBF1|PIBF1|PIBF1|PIBF1|PIBF1|PIBF1|PIBF1|PIBF1|PIBF1|PIBF1|PIBF1|PIBF1|PIBF1|PIBF1|PIBF1|PIBF1|PIBF1|PIBF1|PIBF1	10464|10464|10464|10464|10464|10464|10464|10464|10464|10464|10464|10464|10464|10464|10464|10464|10464|10464|10464|10464	.|.|.|.|.|.|.|.|.|.|.|.|.|.|.|.|.|.|.|.	.|.|.|.|.|.|.|.|.|.|.|.|.|.|.|.|.|.|.|.	NM_001349655.1:c.1575+1246T>C|NM_006346.3:c.1488+1246T>C|NR_146205.1:n.1885+1246T>C|NR_146206.1:n.1885+1246T>C|XM_011534882.3:c.1575+1246T>C|XM_011534884.3:c.1575+1246T>C|XM_011534885.3:c.1206+1246T>C|XM_011534886.3:c.1410-13336T>C|XM_017020350.2:c.1119+1246T>C|XM_017020351.2:c.1575+1246T>C|XM_017020352.2:c.372+1246T>C|XM_017020354.2:c.285+1246T>C|XM_024449314.1:c.1488+1246T>C|XR_001749456.2:n.18…	.|.|.|.|.|.|.|.|.|.|.|.|.|.|.|.|.|.|.|.	.|.|.|.|.|.|.|.|.|.|.|.|.|.|.|.|.|.|.|.	.|.|.|.|.|.|.|.|.|.|.|.|.|.|.|.|.|.|.|.	.|.|.|.|.|.|.|.|.|.|.|.|.|.|.|.|.|.|.|.	12/18|11/17|11/17|11/16|12/16|12/15|11/17|11/11|10/16|12/13|12/18|10/16|11/15|12/18|11/16|11/18|11/16|10/16|11/17|12/17	+|+|+|+|+|+|+|+|+|+|+|+|+|+|+|+|+|+|+|+	.|.|.|.|.|.|.|.|.|.|.|.|.|.|.|.|.|.|.|.	.|.|.|.|.|.|.|.|.|.|.|.|.|.|.|.|.|.|.|.	.|.|.|.|.|.|.|.|.|.|.|.|.|.|.|.|.|.|.|.	.|.|.|.|.|.|.|.|.|.|.|.|.|.|.|.|.|.|.|.	.|.|.|.|.|.|.|.|.|.|.|.|.|.|.|.|.|.|.|.	intron_variant	intron_variant	PIBF1
KLF5	13	73464788	G	A	0.0877475	.	intron_variant,non_coding_transcript_variant	ENST00000443621	LINC00393	ENSG00000224853	.	.	.	.	.	ENST00000443621.1:n.119-51152C>T	.	.	.	.	2024-01-01	-	.	.	.	.	.	LINC00393(10):intron_variant,non_coding_transcript_variant(1)	.	.	.	.	.	.	.	.	.	.	.	.	.	.	.	.	.	.	intron_variant,non_coding_transcript_variant	intron_variant	LINC00393
NIN	14	50612708	G	A	0.0960045	ATL1(3):intron_variant(3)	intron_variant|intron_variant|intron_variant|upstream_gene_variant	ENST00000358385|ENST00000441560|ENST00000554886|ENST00000555266	ATL1|ATL1|ATL1|ATL1	ENSG00000198513|ENSG00000198513|ENSG00000198513|ENSG00000198513	ENSP00000351155|ENSP00000413675|ENSP00000452074|ENSP00000450897	CCDS9700.1|CCDS32077.1|.|.	Q8WXF7|Q8WXF7|.|.	.|.|.|1671	.|.|.|.	ENST00000358385.10:c.631-551G>A|ENST00000441560.6:c.631-551G>A|ENST00000554886.1:c.199-551G>A|.	.|.|.|.	.|.|.|.	.|.|.|.	.|.|.|.	6/13|7/13|5/5|.	+|+|+|+	YES|.|.|.	.|.|.|.	.|.|.|.	.|.|.|.	.|.|.|.	ATL1(10):upstream_gene_variant(1)intron_variant(3)	intron_variant|intron_variant|intron_variant	NM_001127713.1|NM_015915.4|NM_181598.3	ATL1|ATL1|ATL1	51062|51062|51062	.|.|.	.|.|.	NM_001127713.1:c.631-551G>A|NM_015915.4:c.631-551G>A|NM_181598.3:c.631-551G>A	.|.|.	.|.|.	.|.|.	.|.|.	7/13|6/13|6/12	+|+|+	.|.|.	.|.|.	.|.|.	.|.|.	.|.|.	intron_variant	intron_variant	ATL1
SOX9	17	71519473	A	G	0.205893	.(0):intergenic_variant(1)	intergenic_variant	.	.	.	.	.	.	.	.	.	.	.	.	.	.	.	.	.	.	.	.	.(0):intergenic_variant(1)	intergenic_variant	.	.	.	.	.	.	.	.	.	.	.	.	.	.	.	.	.	intergenic_variant	intergenic_variant	.
SOX9	17	76656892	T	C	0.407338	.	downstream_gene_variant	ENST00000362865	RNU6-227P	ENSG00000199735	.	.	.	470	.	.	.	.	.	.	.	+	YES	.	.	.	.	RNU6-227P(1):downstream_gene_variant(1)	.	.	.	.	.	.	.	.	.	.	.	.	.	.	.	.	.	.	downstream_gene_variant	downstream_gene_variant	RNU6-227P
CHROM: chromosome; POS: position; REF: reference allele; ALT: alternate allele. All other columns are variant annotation obtained through WGSA.
[truncated: 39 more columns]

## Sheet: S9 - Scalp cell types
Supplementary Table 9: Scalp cell types in Ober-Reynolds (PMID: 37500727)
scATAC Named Clusters						scRNA Named Clusters
Cluster	Cluster Abbreviation	Cluster Name	Major cell class	Broad function		Cluster	Cluster Abbreviation	Cluster Name	Major cell class	Broad function
aFb1	D.Fib	Dermal Fibroblasts	Fibroblasts	Tissue repair/collagen		rFb1	D.Fib	Dermal Fibroblasts	Fibroblasts	Tissue repair/collagen
aFb2	D.Sheath	Dermal Sheath				rFb2	D.Sheath	Dermal Sheath
aTc1	CD4.Tc	CD4 T cells	T-cells	Immune		rTc1	Tregs	Regulatory T cells	T-cells	Immune
aTc2	CD8.Tc	CD8.T cells				rTc2	CD4.Tc	CD4 T cells
aTc3	Tregs	Regulatory T cells				rTc3	CD8.Tc	CD8.T cells
aMy1	DCs_1	Dendritic cells 1	Myeloid			rMy1	DCs_1	Dendritic cells 1	Myeloid
aMy2	Macs_1	Macrophage 1				rMy2	Macs_1	Macrophage 1
aMy3	CLEC9a.DC	CLEC9a dendritic dells				rMy3	CLEC9a.DC	CLEC9a dendritic dells
aKc1	Basal.Kc_1	Basal Keratinocytes (1)	Keratinocytes	Keratinocytes		rMy4	M1.macs	M1 macrophages
aKc2	Spinous.Kc_1	Spinous Keratinocytes (1)				rMa1	Mast	Mast cells	Mast cells
aKc3	Spinous.Kc_2	Spinous Keratinocytes (2)				rKc1	Spinous.Kc_1	Spinous Keratinocytes (1)	Keratinocytes	Keratinocytes
aKc4	HF.Kc_1	Hair Follicle Keratinocytes (1)				rKc2	Spinous.Kc_2	Spinous Keratinocytes (2)
aKc5	HF.Kc_2	Hair Follicle Keratinocytes (2)				rKc3	HF.Kc_1	Hair Follicle Keratinocytes
aKc6	HF.Kc_3	Hair Follicle Keratinocytes (3)				rKc4	Basal.Kc_1	Basal Keratinocytes (1)
aKc7	HF.Kc_4	Hair Follicle Keratinocytes (4)				rKc5	Basal.Kc_2	Basal Keratinocytes (2)
aMu1	Muscle	Muscle cells	Muscle	Muscle		rMu1	Muscle	Muscle cells	Muscle	Muscle
aMu2	Pericytes	Pericytes				rMu2	Pericytes	Pericytes
aVe1	Vas.Endo_1	Vascular Endothelial Cells	Endothelial	Endothelial		rVe1	Vas.Endo	Vascular Endothelial Cells	Endothelial	Endothelial
aVe2	Vas.Endo_2	Lymphatic Endothelial Cells				rLe1	Lymph.Endo	Lymphatic Endothelial Cells
aLe1	Lymph.Endo	Lymphatic Endothelial Cells				rMe1	Melanocytes_1	Melanocytes (1)	Melanocyte	Pigment
aMe1	Melanocytes	Melanocytes (1)	Melanocytes	Pigment		rMe2	Melanocytes_2	Melanocytes (2)
aBc1	Plasma	Plasma cells	Plasma	Plasma		rBc1	Plasma	Plasma cells	Plasma	Plasma
Single-cell ATAC named clusters and single-cell RNA named clusters

## Sheet: S10 - RNAseq scalp and DE
Supplementary Table 10: differential expression in HS-lesion vs nonlesion data and differential expression in 22 scalp cell types
							HS lesion vs non-lesion differential expression				Keratinocytes										Plasma Cells		Fibroblasts				Endothelial cells				T cells						Mast Cells		Melanocytes				Muscle Cells				Myeloid
											Kc1		Kc2		Kc3		Kc4		Kc5		Bc1		rFB1		rFB2		rLe1		rVe1		rTC1		rTC2		rTC3		rMa1		rMe1		rMe2_log2FC		rMu1		rMu2		rMy1		rMy2
CHR	Locus	Ensembl ID	Gene Name	Strand	TSS	Distance lead variant to TSS	Base Mean Expression	log2FC	Raw P-value	Adjusted P-value	log2FC	Adj P-value	log2FC	Adj P-value	log2FC	Adj P-value	log2FC	Adj P-value	log2FC	Adj P-value	log2FC	Adj P-value	log2FC	Adj P-value	log2FC	Adj P-value	log2FC	Adj P-value	log2FC	Adj P-value	log2FC	Adj P-value	log2FC	Adj P-value	log2FC	Adj P-value	log2FC	Adj P-value	log2FC	Adj P-value	log2FC	Adj P-value	log2FC	Adj P-value	log2FC	Adj P-value	log2FC	Adj P-value	log2FC
chr9	KLF4	ENSG00000231678	ENSG00000231678	-	108703092	33722	4.43	0.38	0.36	0.5	NA	NA	NA	NA	NA	NA	NA	NA	NA	NA	NA	NA	NA	NA	NA	NA	NA	NA	NA	NA	NA	NA	NA	NA	NA	NA	NA	NA	NA	NA	NA	NA	NA	NA	NA	NA	NA	NA	NA
chr9	KLF4	ENSG00000169253	RPL36P14	+	108626833	42537	2.81	-0.91	0.12	0.22	NA	NA	NA	NA	NA	NA	NA	NA	NA	NA	NA	NA	NA	NA	NA	NA	NA	NA	NA	NA	NA	NA	NA	NA	NA	NA	NA	NA	NA	NA	NA	NA	NA	NA	NA	NA	NA	NA	NA
chr9	KLF4	ENSG00000230030	ENSG00000230030	-	108254820	101940	6.8	-0.82	0.061	0.12	NA	NA	NA	NA	NA	NA	NA	NA	NA	NA	NA	NA	NA	NA	NA	NA	NA	NA	NA	NA	NA	NA	NA	NA	NA	NA	NA	NA	NA	NA	NA	NA	NA	NA	NA	NA	NA	NA	NA
chr9	KLF4	ENSG00000231810	RPL36AP35	+	108821697	152327	0.33	-0.27	0.93	NA	NA	NA	NA	NA	NA	NA	NA	NA	NA	NA	NA	NA	NA	NA	NA	NA	NA	NA	NA	NA	NA	NA	NA	NA	NA	NA	NA	NA	NA	NA	NA	NA	NA	NA	NA	NA	NA	NA	NA
chr9	KLF4	ENSG00000213556	ENSG00000213556	+	108836333	166963	0.61	-0.25	0.91	NA	NA	NA	NA	NA	NA	NA	NA	NA	NA	NA	NA	NA	NA	NA	NA	NA	NA	NA	NA	NA	NA	NA	NA	NA	NA	NA	NA	NA	NA	NA	NA	NA	NA	NA	NA	NA	NA	NA	NA
chr9	KLF4	ENSG00000148156	ACTL7B	-	108855986	186616	0.93	-0.36	0.71	NA	NA	NA	NA	NA	NA	NA	NA	NA	NA	NA	NA	NA	NA	NA	NA	NA	NA	NA	NA	NA	NA	NA	NA	NA	NA	NA	NA	NA	NA	NA	NA	NA	NA	NA	NA	NA	NA	NA	NA
chr9	KLF4	ENSG00000187003	ACTL7A	+	108862266	192896	4.34	-2.04	1.8e-06	1.3e-05	NA	NA	NA	NA	NA	NA	NA	NA	NA	NA	NA	NA	NA	NA	NA	NA	NA	NA	NA	NA	NA	NA	NA	NA	NA	NA	NA	NA	NA	NA	NA	NA	NA	NA	NA	NA	NA	NA	NA
chr9	KLF4	ENSG00000237360	CHCHD4P2	-	108097851	258909	3.93	-1.76	9.8e-05	0.00049	NA	NA	NA	NA	NA	NA	NA	NA	NA	NA	NA	NA	NA	NA	NA	NA	NA	NA	NA	NA	NA	NA	NA	NA	NA	NA	NA	NA	NA	NA	NA	NA	NA	NA	NA	NA	NA	NA	NA
chr9	KLF4	ENSG00000070061	ELP1	-	108934328	264958	2012.28	-0.07	0.24	0.37	NA	NA	-0.351644	1.08152e-39	NA	NA	NA	NA	-0.119035	1.45834e-16	NA	NA	NA	NA	0.296699	1.6923e-07	NA	NA	0.427381	1.43562e-06	0.40015	7.47682e-15	-0.291799	1.87988e-11	0.249995	0.0221015	-0.942321	2.13278e-09	NA	NA	NA	NA	NA	NA	NA	NA	NA	NA	NA
chr9	KLF4	ENSG00000119328	ABITRAM	+	108934400	265030	519.38	0.09	0.38	0.51	NA	NA	NA	NA	NA	NA	NA	NA	NA	NA	NA	NA	NA	NA	NA	NA	NA	NA	NA	NA	NA	NA	NA	NA	NA	NA	NA	NA	NA	NA	NA	NA	NA	NA	NA	NA	NA	NA	NA
chr9	KLF4	ENSG00000213557	RPL31P43	+	108040213	316547	10.98	-1.16	2.6e-05	0.00015	NA	NA	NA	NA	NA	NA	NA	NA	NA	NA	NA	NA	NA	NA	NA	NA	NA	NA	NA	NA	NA	NA	NA	NA	NA	NA	NA	NA	NA	NA	NA	NA	NA	NA	NA	NA	NA	NA	NA
chr9	KLF4	ENSG00000119326	CTNNAL1	-	109013522	344152	665.63	-0.08	0.39	0.52	-6.34923	1.6373e-272	-7.10119	2.43512e-222	NA	NA	1.16158	6.76445e-239	1.39082	0	NA	NA	0.182707	1.27701e-28	0.217595	2.84671e-56	NA	NA	1.66272	0	-0.61543	1.06883e-146	-0.672386	2.139e-63	-0.800306	8.35946e-59	-3.16781	1.24006e-95	1.23127	2.30511e-10	NA	NA	NA	NA	NA	NA	-1.69682	2.57349e-12	-2.16656
chr9	KLF4	ENSG00000199331	Y_RNA	-	109042487	373117	7.68	-0.77	0.032	0.074	NA	NA	NA	NA	NA	NA	NA	NA	NA	NA	NA	NA	NA	NA	NA	NA	NA	NA	NA	NA	NA	NA	NA	NA	NA	NA	NA	NA	NA	NA	NA	NA	NA	NA	NA	NA	NA	NA	NA
chr9	KLF4	ENSG00000207698	MIR32	-	109046298	376928	4.88	-0.34	0.36	0.49	NA	NA	NA	NA	NA	NA	NA	NA	NA	NA	NA	NA	NA	NA	NA	NA	NA	NA	NA	NA	NA	NA	NA	NA	NA	NA	NA	NA	NA	NA	NA	NA	NA	NA	NA	NA	NA	NA	NA
chr9	KLF4	ENSG00000236783	RPS15AP27	-	107964045	392715	1.54	-1.55	0.029	0.068	NA	NA	NA	NA	NA	NA	NA	NA	NA	NA	NA	NA	NA	NA	NA	NA	NA	NA	NA	NA	NA	NA	NA	NA	NA	NA	NA	NA	NA	NA	NA	NA	NA	NA	NA	NA	NA	NA	NA
chr9	KLF4	ENSG00000222459	RNA5SP293	-	107918978	437782	NA	NA	NA	NA	NA	NA	NA	NA	NA	NA	NA	NA	NA	NA	NA	NA	NA	NA	NA	NA	NA	NA	NA	NA	NA	NA	NA	NA	NA	NA	NA	NA	NA	NA	NA	NA	NA	NA	NA	NA	NA	NA	NA
chr9	KLF4	ENSG00000106771	TMEM245	-	109119947	450577	3198.02	-0.27	6e-05	0.00032	NA	NA	NA	NA	NA	NA	-0.758261	7.10108e-07	NA	NA	NA	NA	NA	NA	NA	NA	1.41465	4.2889e-13	0.554159	3.20688e-83	NA	NA	NA	NA	NA	NA	NA	NA	NA	NA	NA	NA	NA	NA	NA	NA	NA	NA	-1.41175
chr9	KLF4	ENSG00000260230	FRRS1L	-	109167249	497879	3.45	-1.47	0.021	0.051	NA	NA	NA	NA	NA	NA	NA	NA	NA	NA	NA	NA	3.7631	3.33279e-98	1.81798	1.05713e-16	NA	NA	NA	NA	NA	NA	NA	NA	NA	NA	NA	NA	NA	NA	NA	NA	NA	NA	NA	NA	NA	NA	NA
chr9	KLF4	ENSG00000233727	ENSG00000233727	-	107854258	502502	NA	NA	NA	NA	NA	NA	NA	NA	NA	NA	NA	NA	NA	NA	NA	NA	NA	NA	NA	NA	NA	NA	NA	NA	NA	NA	NA	NA	NA	NA	NA	NA	NA	NA	NA	NA	NA	NA	NA	NA	NA	NA	NA
chr9	KLF4	ENSG00000231293	RPL36AP6	-	107834829	521931	NA	NA	NA	NA	NA	NA	NA	NA	NA	NA	NA	NA	NA	NA	NA	NA	NA	NA	NA	NA	NA	NA	NA	NA	NA	NA	NA	NA	NA	NA	NA	NA	NA	NA	NA	NA	NA	NA	NA	NA	NA	NA	NA
chr9	KLF4	ENSG00000200106	RNU6-984P	-	109196309	526939	NA	NA	NA	NA	NA	NA	NA	NA	NA	NA	NA	NA	NA	NA	NA	NA	NA	NA	NA	NA	NA	NA	NA	NA	NA	NA	NA	NA	NA	NA	NA	NA	NA	NA	NA	NA	NA	NA	NA	NA	NA	NA	NA
chr9	KLF4	ENSG00000244104	RN7SL659P	-	107811914	544846	1.35	-1.9	0.027	0.064	NA	NA	NA	NA	NA	NA	NA	NA	NA	NA	NA	NA	NA	NA	NA	NA	NA	NA	NA	NA	NA	NA	NA	NA	NA	NA	NA	NA	NA	NA	NA	NA	NA	NA	NA	NA	NA	NA	NA
chr9	KLF4	ENSG00000222558	RNU6-1064P	-	107797847	558913	NA	NA	NA	NA	NA	NA	NA	NA	NA	NA	NA	NA	NA	NA	NA	NA	NA	NA	NA	NA	NA	NA	NA	NA	NA	NA	NA	NA	NA	NA	NA	NA	NA	NA	NA	NA	NA	NA	NA	NA	NA	NA	NA
chr9	KLF4	ENSG00000237124	MTND2P11	+	109300186	630816	6.11	-1.94	3.9e-05	0.00021	NA	NA	NA	NA	NA	NA	NA	NA	NA	NA	NA	NA	NA	NA	NA	NA	NA	NA	NA	NA	NA	NA	NA	NA	NA	NA	NA	NA	NA	NA	NA	NA	NA	NA	NA	NA	NA	NA	NA
chr9	KLF4	ENSG00000095203	EPB41L4B	-	109321059	651689	680.83	-1.18	2.4e-14	7.7e-13	1.89151	1.75684e-99	1.0533	5.41922e-139	1.96561	1.32785e-31	1.35104	0.000108739	0.15856	4.75145e-07	NA	NA	NA	NA	1.01659	5.07879e-20	NA	NA	-5.36337	1.25462e-20	-4.83815	2.94012e-24	-7.80501	4.5074e-19	-6.94732	2.96334e-09	-2.54878	0.000343515	NA	NA	NA	NA	-2.64709	4.63788e-13	-4.163	1.30396e-06	-7.15632	6.72551e-10	-5.53711
chr9	KLF4	ENSG00000207329	Y_RNA	+	109324685	655315	NA	NA	NA	NA	NA	NA	NA	NA	NA	NA	NA	NA	NA	NA	NA	NA	NA	NA	NA	NA	NA	NA	NA	NA	NA	NA	NA	NA	NA	NA	NA	NA	NA	NA	NA	NA	NA	NA	NA	NA	NA	NA	NA
chr9	KLF4	ENSG00000202308	RNU6-996P	-	107663246	693514	NA	NA	NA	NA	NA	NA	NA	NA	NA	NA	NA	NA	NA	NA	NA	NA	NA	NA	NA	NA	NA	NA	NA	NA	NA	NA	NA	NA	NA	NA	NA	NA	NA	NA	NA	NA	NA	NA	NA	NA	NA	NA	NA
chr9	KLF4	ENSG00000227350	PPIAP88	-	107543616	813144	NA	NA	NA	NA	NA	NA	NA	NA	NA	NA	NA	NA	NA	NA	NA	NA	NA	NA	NA	NA	NA	NA	NA	NA	NA	NA	NA	NA	NA	NA	NA	NA	NA	NA	NA	NA	NA	NA	NA	NA	NA	NA	NA
chr9	KLF4	ENSG00000236005	ENSG00000236005	+	107534390	822370	0.39	0.44	0.88	NA	NA	NA	NA	NA	NA	NA	NA	NA	NA	NA	NA	NA	NA	NA	NA	NA	NA	NA	NA	NA	NA	NA	NA	NA	NA	NA	NA	NA	NA	NA	NA	NA	NA	NA	NA	NA	NA	NA	NA
chr9	KLF4	ENSG00000070159	PTPN3	-	109498313	828943	3398.4	-0.95	1.5e-20	1.6e-18	2.7481	0	0.620023	3.71e-98	1.85669	5.8e-116	0.886764	1.94e-23	NA	NA	NA	NA	-1.56269	1.54047e-39	-3.38538	1.10518e-13	3.2987	9.9677e-53	-4.4939	3.46101e-40	-4.2609	1.2207e-45	-5.4638	1.93644e-38	-5.35061	5.25784e-20	-7.39037	8.61139e-11	-2.3843	0.0493077	NA	NA	NA	NA	NA	NA	-6.62667	2.73294e-19	-7.93271
chr9	KLF4	ENSG00000157654	PALM2AKAP2	+	109498325	828955	12.35	0.28	0.22	0.34	NA	NA	NA	NA	NA	NA	NA	NA	NA	NA	NA	NA	NA	NA	NA	NA	NA	NA	NA	NA	NA	NA	NA	NA	NA	NA	NA	NA	NA	NA	NA	NA	NA	NA	NA	NA	NA	NA	NA
chr9	KLF4	ENSG00000263861	MIR3927	-	109511545	842175	1.99	-1.49	0.048	0.1	NA	NA	NA	NA	NA	NA	NA	NA	NA	NA	NA	NA	NA	NA	NA	NA	NA	NA	NA	NA	NA	NA	NA	NA	NA	NA	NA	NA	NA	NA	NA	NA	NA	NA	NA	NA	NA	NA	NA
chr9	KLF4	ENSG00000213539	YBX1P6	-	109534332	864962	27.7	-0.98	2.7e-05	0.00016	NA	NA	NA	NA	NA	NA	NA	NA	NA	NA	NA	NA	NA	NA	NA	NA	NA	NA	NA	NA	NA	NA	NA	NA	NA	NA	NA	NA	NA	NA	NA	NA	NA	NA	NA	NA	NA	NA	NA
chr9	KLF4	ENSG00000136826	KLF4	-	107490482	866278	5600.33	-0.96	1e-10	1.7e-09	NA	NA	1.32056	0	NA	NA	NA	NA	NA	NA	-6.0087	9.79626e-14	1.66032	0	0.550137	4.53349e-156	1.25275	3.62063e-20	0.605206	9.66224e-46	-8.26872	0	-11.9335	0	-9.86631	0	-3.89243	8.00647e-201	-0.509511	5.11044e-06	NA	NA	-1.63323	1.53737e-118	-3.16152	1.08154e-209	-1.10333	0.0380712	NA
chr9	KLF4	ENSG00000289987	ENSG00000289987	+	107488558	868202	NA	NA	NA	NA	NA	NA	NA	NA	NA	NA	NA	NA	NA	NA	NA	NA	NA	NA	NA	NA	NA	NA	NA	NA	NA	NA	NA	NA	NA	NA	NA	NA	NA	NA	NA	NA	NA	NA	NA	NA	NA	NA	NA
chr9	KLF4	ENSG00000199905	RNU6-492P	-	107475139	881621	NA	NA	NA	NA	NA	NA	NA	NA	NA	NA	NA	NA	NA	NA	NA	NA	NA	NA	NA	NA	NA	NA	NA	NA	NA	NA	NA	NA	NA	NA	NA	NA	NA	NA	NA	NA	NA	NA	NA	NA	NA	NA	NA
chr9	KLF4	ENSG00000226825	LINC01509	-	107466613	890147	0.9	-1.26	0.18	NA	NA	NA	NA	NA	NA	NA	NA	NA	NA	NA	NA	NA	NA	NA	NA	NA	NA	NA	NA	NA	NA	NA	NA	NA	NA	NA	NA	NA	NA	NA	NA	NA	NA	NA	NA	NA	NA	NA	NA
chr9	KLF4	ENSG00000213558	HMGN2P32	-	107458306	898454	NA	NA	NA	NA	NA	NA	NA	NA	NA	NA	NA	NA	NA	NA	NA	NA	NA	NA	NA	NA	NA	NA	NA	NA	NA	NA	NA	NA	NA	NA	NA	NA	NA	NA	NA	NA	NA	NA	NA	NA	NA	NA	NA
chr9	KLF4	ENSG00000287233	ENSG00000287233	+	107426405	930355	NA	NA	NA	NA	NA	NA	NA	NA	NA	NA	NA	NA	NA	NA	NA	NA	NA	NA	NA	NA	NA	NA	NA	NA	NA	NA	NA	NA	NA	NA	NA	NA	NA	NA	NA	NA	NA	NA	NA	NA	NA	NA	NA
chr13	KLF5	ENSG00000199381	RNU6-79P	-	72881214	13981	2.32	-0.16	0.77	0.85	NA	NA	NA	NA	NA	NA	NA	NA	NA	NA	NA	NA	NA	NA	NA	NA	NA	NA	NA	NA	NA	NA	NA	NA	NA	NA	NA	NA	NA	NA	NA	NA	NA	NA	NA	NA	NA	NA	NA
chr13	KLF5	ENSG00000229708	MARK2P12	-	73408352	57446	0.43	-1.25	0.67	NA	NA	NA	NA	NA	NA	NA	NA	NA	NA	NA	NA	NA	NA	NA	NA	NA	NA	NA	NA	NA	NA	NA	NA	NA	NA	NA	NA	NA	NA	NA	NA	NA	NA	NA	NA	NA	NA	NA	NA
chr13	KLF5	ENSG00000279754	ENSG00000279754	+	73399031	66767	4.59	-0.51	0.29	0.42	NA	NA	NA	NA	NA	NA	NA	NA	NA	NA	NA	NA	NA	NA	NA	NA	NA	NA	NA	NA	NA	NA	NA	NA	NA	NA	NA	NA	NA	NA	NA	NA	NA	NA	NA	NA	NA	NA	NA
chr13	KLF5	ENSG00000228295	LINC00392	+	73564244	98446	3.27	-0.73	0.17	0.28	NA	NA	NA	NA	NA	NA	NA	NA	NA	NA	NA	NA	NA	NA	NA	NA	NA	NA	NA	NA	NA	NA	NA	NA	NA	NA	NA	NA	NA	NA	NA	NA	NA	NA	NA	NA	NA	NA	NA
chr13	KLF5	ENSG00000083535	PIBF1	+	72782133	113062	691.39	0.16	0.12	0.22	NA	NA	-0.841303	1.75e-12	NA	NA	0.1196	1.15e-07	-0.560813	0.00183988	NA	NA	0.548871	3.57388e-17	0.443436	1.62479e-66	NA	NA	0.596221	9.34196e-78	0.589192	6.72506e-36	-0.919175	6.69681e-80	NA	NA	-1.96577	2.2737e-54	NA	NA	NA	NA	-0.287368	5.16657e-05	0.185015	0.000444324	-2.18625	8.44804e-28	-1.9691
chr13	KLF5	ENSG00000083520	DIS3	-	72782096	113099	2217.93	0.37	0.00027	0.0012	-0.272816	0.00970843	0.710514	0	-0.16252	0.000703991	NA	NA	0.771697	3.04905e-178	NA	NA	NA	NA	NA	NA	NA	NA	0.780636	7.26181e-113	NA	NA	-0.697218	1.26164e-91	-0.121383	2.10449e-29	-0.888581	1.89523e-72	NA	NA	NA	NA	NA	NA	NA	NA	-1.37202	3.51986e-11	-1.29553
chr13	KLF5	ENSG00000232041	PSMD10P3	+	73036401	141206	1.07	-0.78	0.56	0.68	NA	NA	NA	NA	NA	NA	NA	NA	NA	NA	NA	NA	NA	NA	NA	NA	NA	NA	NA	NA	NA	NA	NA	NA	NA	NA	NA	NA	NA	NA	NA	NA	NA	NA	NA	NA	NA	NA	NA
chr13	KLF5	ENSG00000102554	KLF5	+	73054976	159781	9570.77	-0.64	1.8e-10	2.9e-09	1.85283	0	2.61277	0	0.564773	4.04533e-166	1.82736	0	1.93135	0	-5.94864	2.13785e-05	-0.944984	0.0208599	-0.431835	9.54067e-31	-6.10878	7.84602e-44	-4.43624	0	-3.99957	0	-3.76601	0	-4.70398	3.50132e-207	-6.21592	2.09586e-135	-2.51246	2.52151e-33	NA	NA	-3.06845	1.17723e-173	-2.63095	1.03754e-89	-7.24098	2.28485e-205	-9.71821
chr13	KLF5	ENSG00000136122	BORA	+	72727749	167446	186.63	0.56	2.7e-07	2.4e-06	0.509913	1.35e-13	NA	NA	0.633218	0.0115018	NA	NA	NA	NA	NA	NA	-0.440693	0.0306447	NA	NA	NA	NA	NA	NA	NA	NA	NA	NA	NA	NA	NA	NA	NA	NA	NA	NA	-1.69436	0.0132282	NA	NA	NA	NA	NA
chr13	KLF5	ENSG00000204899	MZT1	-	72727629	167566	265.49	0.39	0.0049	0.015	0.126324	6.35e-29	NA	NA	0.331274	1.70336e-32	0.406922	2.03012e-06	NA	NA	NA	NA	-0.70172	8.79912e-48	NA	NA	NA	NA	NA	NA	0.516291	5.7078e-27	0.281962	8.68146e-08	0.467179	7.88574e-07	0.47225	2.27127e-25	NA	NA	NA	NA	-0.521447	3.98351e-13	-0.585588	1.02832e-24	-0.202523	7.44203e-15	-0.781158
chr13	KLF5	ENSG00000206922	RNU6-80P	-	72706123	189072	1.72	-0.95	0.14	0.24	NA	NA	NA	NA	NA	NA	NA	NA	NA	NA	NA	NA	NA	NA	NA	NA	NA	NA	NA	NA	NA	NA	NA	NA	NA	NA	NA	NA	NA	NA	NA	NA	NA	NA	NA	NA	NA	NA	NA
chr13	KLF5	ENSG00000226617	RPL21P110	+	72703693	191502	1.42	-0.53	0.49	0.62	NA	NA	NA	NA	NA	NA	NA	NA	NA	NA	NA	NA	NA	NA	NA	NA	NA	NA	NA	NA	NA	NA	NA	NA	NA	NA	NA	NA	NA	NA	NA	NA	NA	NA	NA	NA	NA	NA	NA
chr13	KLF5	ENSG00000224853	LINC00393	-	73661891	196093	11.56	-2.06	1.9e-12	4.4e-11	NA	NA	NA	NA	6.24257	2.23115e-114	NA	NA	NA	NA	NA	NA	NA	NA	NA	NA	NA	NA	NA	NA	NA	NA	NA	NA	NA	NA	NA	NA	NA	NA	NA	NA	NA	NA	NA	NA	NA	NA	NA
chr13	KLF5	ENSG00000236972	FABP5P1	-	73100985	205790	39.81	2.08	5.9e-13	1.5e-11	NA	NA	NA	NA	NA	NA	NA	NA	NA	NA	NA	NA	NA	NA	NA	NA	NA	NA	NA	NA	NA	NA	NA	NA	NA	NA	NA	NA	NA	NA	NA	NA	NA	NA	NA	NA	NA	NA	NA
chr13	KLF5	ENSG00000200267	RNU6-66P	-	73113018	217823	NA	NA	NA	NA	NA	NA	NA	NA	NA	NA	NA	NA	NA	NA	NA	NA	NA	NA	NA	NA	NA	NA	NA	NA	NA	NA	NA	NA	NA	NA	NA	NA	NA	NA	NA	NA	NA	NA	NA	NA	NA	NA	NA
chr13	KLF5	ENSG00000206697	RNY1P8	+	73227147	238651	NA	NA	NA	NA	NA	NA	NA	NA	NA	NA	NA	NA	NA	NA	NA	NA	NA	NA	NA	NA	NA	NA	NA	NA	NA	NA	NA	NA	NA	NA	NA	NA	NA	NA	NA	NA	NA	NA	NA	NA	NA	NA	NA
chr13	KLF5	ENSG00000201253	RNU4-10P	+	73191528	274270	NA	NA	NA	NA	NA	NA	NA	NA	NA	NA	NA	NA	NA	NA	NA	NA	NA	NA	NA	NA	NA	NA	NA	NA	NA	NA	NA	NA	NA	NA	NA	NA	NA	NA	NA	NA	NA	NA	NA	NA	NA	NA	NA
chr13	KLF5	ENSG00000199282	ENSG00000199282	+	72586680	308515	NA	NA	NA	NA	NA	NA	NA	NA	NA	NA	NA	NA	NA	NA	NA	NA	NA	NA	NA	NA	NA	NA	NA	NA	NA	NA	NA	NA	NA	NA	NA	NA	NA	NA	NA	NA	NA	NA	NA	NA	NA	NA	NA
chr13	KLF5	ENSG00000278113	ENSG00000278113	+	72567213	327982	NA	NA	NA	NA	NA	NA	NA	NA	NA	NA	NA	NA	NA	NA	NA	NA	NA	NA	NA	NA	NA	NA	NA	NA	NA	NA	NA	NA	NA	NA	NA	NA	NA	NA	NA	NA	NA	NA	NA	NA	NA	NA	NA
chr13	KLF5	ENSG00000280348	ENSG00000280348	+	73800074	334276	18.67	0.6	0.0058	0.017	NA	NA	NA	NA	NA	NA	NA	NA	NA	NA	NA	NA	NA	NA	NA	NA	NA	NA	NA	NA	NA	NA	NA	NA	NA	NA	NA	NA	NA	NA	NA	NA	NA	NA	NA	NA	NA	NA	NA
chr13	KLF5	ENSG00000279463	ENSG00000279463	-	73845130	379332	4.23	0.3	0.56	0.68	NA	NA	NA	NA	NA	NA	NA	NA	NA	NA	NA	NA	NA	NA	NA	NA	NA	NA	NA	NA	NA	NA	NA	NA	NA	NA	NA	NA	NA	NA	NA	NA	NA	NA	NA	NA	NA	NA	NA
chr13	KLF5	ENSG00000251715	ENSG00000251715	-	72460601	434594	NA	NA	NA	NA	NA	NA	NA	NA	NA	NA	NA	NA	NA	NA	NA	NA	NA	NA	NA	NA	NA	NA	NA	NA	NA	NA	NA	NA	NA	NA	NA	NA	NA	NA	NA	NA	NA	NA	NA	NA	NA	NA	NA
chr13	KLF5	ENSG00000227952	RPL18AP17	-	72460329	434866	NA	NA	NA	NA	NA	NA	NA	NA	NA	NA	NA	NA	NA	NA	NA	NA	NA	NA	NA	NA	NA	NA	NA	NA	NA	NA	NA	NA	NA	NA	NA	NA	NA	NA	NA	NA	NA	NA	NA	NA	NA	NA	NA
chr13	KLF5	ENSG00000212377	ENSG00000212377	-	72453967	441228	NA	NA	NA	NA	NA	NA	NA	NA	NA	NA	NA	NA	NA	NA	NA	NA	NA	NA	NA	NA	NA	NA	NA	NA	NA	NA	NA	NA	NA	NA	NA	NA	NA	NA	NA	NA	NA	NA	NA	NA	NA	NA	NA
chr13	KLF5	ENSG00000118922	KLF12	-	74134404	668606	1105.91	0.42	0.00041	0.0017	-1.96157	4.45603e-10	-2.87338	6.12328e-08	-1.49184	5.6225e-09	-3.53559	5.0782e-31	-3.20848	2.03121e-08	NA	NA	0.106817	0.0214629	0.561187	5.24163e-96	NA	NA	-2.80648	9.62847e-55	1.86013	2.05501e-12	1.16803	5.56745e-32	1.63778	5.2382e-28	-1.56528	9.67122e-17	NA	NA	NA	NA	0.444601	3.4483e-17	NA	NA	-1.33318	0.00985448	-2.19457
chr13	KLF5	ENSG00000235532	LINC00402	+	74231401	765603	13.57	4.74	3.8e-19	2.9e-17	NA	NA	NA	NA	NA	NA	NA	NA	NA	NA	NA	NA	NA	NA	NA	NA	NA	NA	NA	NA	3.96087	3.37075e-40	NA	NA	3.65132	1.01181e-30	NA	NA	NA	NA	NA	NA	NA	NA	NA	NA	NA	NA	NA
chr13	KLF5	ENSG00000286330	ENSG00000286330	+	74288070	822272	NA	NA	NA	NA	NA	NA	NA	NA	NA	NA	NA	NA	NA	NA	NA	NA	NA	NA	NA	NA	NA	NA	NA	NA	NA	NA	NA	NA	NA	NA	NA	NA	NA	NA	NA	NA	NA	NA	NA	NA	NA	NA	NA
chr13	KLF5	ENSG00000206617	RNY1P5	-	74289214	823416	NA	NA	NA	NA	NA	NA	NA	NA	NA	NA	NA	NA	NA	NA	NA	NA	NA	NA	NA	NA	NA	NA	NA	NA	NA	NA	NA	NA	NA	NA	NA	NA	NA	NA	NA	NA	NA	NA	NA	NA	NA	NA	NA
chr13	KLF5	ENSG00000289644	ENSG00000289644	-	74306050	840252	NA	NA	NA	NA	NA	NA	NA	NA	NA	NA	NA	NA	NA	NA	NA	NA	NA	NA	NA	NA	NA	NA	NA	NA	NA	NA	NA	NA	NA	NA	NA	NA	NA	NA	NA	NA	NA	NA	NA	NA	NA	NA	NA
chr13	KLF5	ENSG00000232701	RPL21P108	-	74377951	912153	0.27	0.99	0.74	NA	NA	NA	NA	NA	NA	NA	NA	NA	NA	NA	NA	NA	NA	NA	NA	NA	NA	NA	NA	NA	NA	NA	NA	NA	NA	NA	NA	NA	NA	NA	NA	NA	NA	NA	NA	NA	NA	NA	NA
chr13	KLF5	ENSG00000177596	ENSG00000177596	-	74419115	953317	1.07	1.86	0.14	0.24	NA	NA	NA	NA	NA	NA	NA	NA	NA	NA	NA	NA	NA	NA	NA	NA	NA	NA	NA	NA	NA	NA	NA	NA	NA	NA	NA	NA	NA	NA	NA	NA	NA	NA	NA	NA	NA	NA	NA
chr13	KLF5	ENSG00000226240	LINC00381	+	74419158	953360	0.4	0.39	0.89	NA	NA	NA	NA	NA	NA	NA	NA	NA	NA	NA	NA	NA	NA	NA	NA	NA	NA	NA	NA	NA	NA	NA	NA	NA	NA	NA	NA	NA	NA	NA	NA	NA	NA	NA	NA	NA	NA	NA	NA
chr13	KLF5	ENSG00000281167	ENSG00000281167	+	74434538	968740	NA	NA	NA	NA	NA	NA	NA	NA	NA	NA	NA	NA	NA	NA	NA	NA	NA	NA	NA	NA	NA	NA	NA	NA	NA	NA	NA	NA	NA	NA	NA	NA	NA	NA	NA	NA	NA	NA	NA	NA	NA	NA	NA
chr13	KLF5	ENSG00000232881	RPS10P21	-	71914178	981017	NA	NA	NA	NA	NA	NA	NA	NA	NA	NA	NA	NA	NA	NA	NA	NA	NA	NA	NA	NA	NA	NA	NA	NA	NA	NA	NA	NA	NA	NA	NA	NA	NA	NA	NA	NA	NA	NA	NA	NA	NA	NA	NA
chr17	MXRA7	ENSG00000199735	RNU6-227P	+	76656320	572	NA	NA	NA	NA	NA	NA	NA	NA	NA	NA	NA	NA	NA	NA	NA	NA	NA	NA	NA	NA	NA	NA	NA	NA	NA	NA	NA	NA	NA	NA	NA	NA	NA	NA	NA	NA	NA	NA	NA	NA	NA	NA	NA
chr17	MXRA7	ENSG00000070526	ST6GALNAC1	-	76643786	13106	112.64	1.67	1.6e-17	8.8e-16	NA	NA	-0.754813	0.0218065	NA	NA	NA	NA	NA	NA	NA	NA	-6.07785	7.79258e-14	NA	NA	NA	NA	4.64125	0	-1.78101	8.3179e-05	NA	NA	NA	NA	NA	NA	NA	NA	NA	NA	NA	NA	NA	NA	NA	NA	NA
chr17	MXRA7	ENSG00000261335	ENSG00000261335	+	76671942	15050	4.65	0.28	0.41	0.55	NA	NA	NA	NA	NA	NA	NA	NA	NA	NA	NA	NA	NA	NA	NA	NA	NA	NA	NA	NA	NA	NA	NA	NA	NA	NA	NA	NA	NA	NA	NA	NA	NA	NA	NA	NA	NA	NA	NA
chr17	MXRA7	ENSG00000286750	ENSG00000286750	-	76619128	37764	NA	NA	NA	NA	NA	NA	NA	NA	NA	NA	NA	NA	NA	NA	NA	NA	NA	NA	NA	NA	NA	NA	NA	NA	NA	NA	NA	NA	NA	NA	NA	NA	NA	NA	NA	NA	NA	NA	NA	NA	NA	NA	NA
chr17	MXRA7	ENSG00000212418	RNY4P36	-	76703727	46835	1.14	-1.3	0.17	0.28	NA	NA	NA	NA	NA	NA	NA	NA	NA	NA	NA	NA	NA	NA	NA	NA	NA	NA	NA	NA	NA	NA	NA	NA	NA	NA	NA	NA	NA	NA	NA	NA	NA	NA	NA	NA	NA	NA	NA
chr17	MXRA7	ENSG00000277382	ENSG00000277382	+	76709760	52868	6.48	-0.08	0.84	0.89	NA	NA	NA	NA	NA	NA	NA	NA	NA	NA	NA	NA	NA	NA	NA	NA	NA	NA	NA	NA	NA	NA	NA	NA	NA	NA	NA	NA	NA	NA	NA	NA	NA	NA	NA	NA	NA	NA	NA
chr17	MXRA7	ENSG00000182534	MXRA7	-	76711004	54112	2719.52	-0.12	0.28	0.41	-3.35342	2.76231e-160	-3.51183	2.25949e-98	-1.24334	1.65414e-11	-1.43158	1.64783e-33	-1.97295	1.36825e-10	-3.80456	0.0411339	1.86399	0	1.64068	0	0.871368	3.12816e-10	0.311892	7.83787e-96	-1.46248	3.38022e-224	-0.796704	5.30599e-75	-0.239775	1.88678e-22	-3.3789	2.09336e-98	-0.752814	7.83986e-08	NA	NA	0.878135	3.79399e-118	0.99929	2.69294e-29	-4.1115	4.88686e-123	-3.82192
chr17	MXRA7	ENSG00000267084	ENSG00000267084	-	76595772	61120	0.78	0.01	0.99	NA	NA	NA	NA	NA	NA	NA	NA	NA	NA	NA	NA	NA	NA	NA	NA	NA	NA	NA	NA	NA	NA	NA	NA	NA	NA	NA	NA	NA	NA	NA	NA	NA	NA	NA	NA	NA	NA	NA	NA
chr17	MXRA7	ENSG00000274051	ENSG00000274051	-	76721396	64504	3.1	-0.15	0.73	0.82	NA	NA	NA	NA	NA	NA	NA	NA	NA	NA	NA	NA	NA	NA	NA	NA	NA	NA	NA	NA	NA	NA	NA	NA	NA	NA	NA	NA	NA	NA	NA	NA	NA	NA	NA	NA	NA	NA	NA
chr17	MXRA7	ENSG00000070495	JMJD6	-	76726799	69907	539.92	0.26	0.0027	0.0091	-0.80298	1.16018e-08	0.176128	2.67563e-236	NA	NA	NA	NA	0.170287	1.68307e-91	NA	NA	NA	NA	NA	NA	-1.15705	4.29054e-13	NA	NA	NA	NA	NA	NA	1.31851	3.03135e-05	0.193051	6.58286e-49	NA	NA	NA	NA	0.405094	6.96207e-09	-0.123016	3.41695e-12	-0.445543	5.28688e-06	NA
chr17	MXRA7	ENSG00000070731	ST6GALNAC2	-	76586956	69936	1218.93	-1.13	2.6e-14	8.2e-13	1.90984	1.35914e-39	NA	NA	2.52312	1.53221e-132	1.96408	2.56295e-26	NA	NA	NA	NA	-3.69404	4.97416e-12	NA	NA	NA	NA	NA	NA	NA	NA	NA	NA	NA	NA	NA	NA	3.83309	1.20404e-18	NA	NA	NA	NA	NA	NA	NA	NA	NA
chr17	MXRA7	ENSG00000181038	METTL23	+	76726830	69938	330.05	-0.05	0.55	0.67	0.155289	6.42794e-63	NA	NA	NA	NA	0.322748	5.92068e-15	NA	NA	NA	NA	NA	NA	-0.145017	3.91666e-08	NA	NA	NA	NA	0.85745	4.30662e-07	-0.128855	6.10061e-21	NA	NA	0.581503	3.846e-19	NA	NA	NA	NA	-0.399415	2.40426e-06	NA	NA	NA	NA	NA
chr17	MXRA7	ENSG00000267168	ENSG00000267168	+	76732978	76086	NA	NA	NA	NA	NA	NA	NA	NA	NA	NA	NA	NA	NA	NA	NA	NA	NA	NA	NA	NA	NA	NA	NA	NA	NA	NA	NA	NA	NA	NA	NA	NA	NA	NA	NA	NA	NA	NA	NA	NA	NA	NA	NA
chr17	MXRA7	ENSG00000092931	MFSD11	+	76735865	78973	943.04	-0.09	0.23	0.35	0.253201	9.37516e-37	-0.688624	1.02031e-22	NA	NA	0.62716	5.42191e-22	NA	NA	NA	NA	NA	NA	1.39241	2.81587e-182	NA	NA	NA	NA	0.671211	1.43372e-19	NA	NA	0.413857	0.00135112	-2.32475	2.50395e-28	NA	NA	NA	NA	-1.13824	2.43086e-24	-0.652758	2.49897e-16	NA	NA	-0.708165
chr17	MXRA7	ENSG00000283805	MIR636	-	76736548	79656	NA	NA	NA	NA	NA	NA	NA	NA	NA	NA	NA	NA	NA	NA	NA	NA	NA	NA	NA	NA	NA	NA	NA	NA	NA	NA	NA	NA	NA	NA	NA	NA	NA	NA	NA	NA	NA	NA	NA	NA	NA	NA	NA
chr17	MXRA7	ENSG00000161547	SRSF2	-	76737333	80441	2267.22	0.07	0.45	0.58	NA	NA	0.11226	1.8574e-95	NA	NA	NA	NA	0.205916	3.49119e-68	-1.05937	3.76467e-05	-0.317347	7.16509e-24	-0.777892	1.45251e-27	NA	NA	-0.382663	0.00701878	NA	NA	0.941591	1.27462e-195	1.17265	8.6101e-89	-0.67578	1.87974e-112	-0.202377	3.35136e-07	NA	NA	-0.392236	3.70973e-09	NA	NA	-0.571565	5.4774e-05	NA
chr17	MXRA7	ENSG00000267078	ENSG00000267078	+	76569792	87100	40.46	-1.61	7.6e-10	1.1e-08	NA	NA	NA	NA	NA	NA	NA	NA	NA	NA	NA	NA	NA	NA	NA	NA	NA	NA	NA	NA	NA	NA	NA	NA	NA	NA	NA	NA	NA	NA	NA	NA	NA	NA	NA	NA	NA	NA	NA
chr17	MXRA7	ENSG00000284526	ENSG00000284526	-	76569671	87221	NA	NA	NA	NA	NA	NA	NA	NA	NA	NA	NA	NA	NA	NA	NA	NA	NA	NA	NA	NA	NA	NA	NA	NA	NA	NA	NA	NA	NA	NA	NA	NA	NA	NA	NA	NA	NA	NA	NA	NA	NA	NA	NA
chr17	MXRA7	ENSG00000278261	SNORD1A	+	76561634	95258	NA	NA	NA	NA	NA	NA	NA	NA	NA	NA	NA	NA	NA	NA	NA	NA	NA	NA	NA	NA	NA	NA	NA	NA	NA	NA	NA	NA	NA	NA	NA	NA	NA	NA	NA	NA	NA	NA	NA	NA	NA	NA	NA
chr17	MXRA7	ENSG00000199961	SNORD1B	+	76561109	95783	2.81	-0.34	0.51	0.63	NA	NA	NA	NA	NA	NA	NA	NA	NA	NA	NA	NA	NA	NA	NA	NA	NA	NA	NA	NA	NA	NA	NA	NA	NA	NA	NA	NA	NA	NA	NA	NA	NA	NA	NA	NA	NA	NA	NA
chr17	MXRA7	ENSG00000200257	RNU6-97P	+	76752912	96020	2.25	-1.55	0.021	0.053	NA	NA	NA	NA	NA	NA	NA	NA	NA	NA	NA	NA	NA	NA	NA	NA	NA	NA	NA	NA	NA	NA	NA	NA	NA	NA	NA	NA	NA	NA	NA	NA	NA	NA	NA	NA	NA	NA	NA
chr17	MXRA7	ENSG00000274091	SNORD1C	+	76558791	98101	NA	NA	NA	NA	NA	NA	NA	NA	NA	NA	NA	NA	NA	NA	NA	NA	NA	NA	NA	NA	NA	NA	NA	NA	NA	NA	NA	NA	NA	NA	NA	NA	NA	NA	NA	NA	NA	NA	NA	NA	NA	NA	NA
chr17	MXRA7	ENSG00000163597	SNHG16	+	76557727	99165	4824.73	0.07	0.47	0.6	NA	NA	NA	NA	NA	NA	NA	NA	NA	NA	NA	NA	NA	NA	NA	NA	NA	NA	NA	NA	NA	NA	NA	NA	NA	NA	NA	NA	NA	NA	NA	NA	NA	NA	NA	NA	NA	NA	NA
chr17	MXRA7	ENSG00000267546	ENSG00000267546	-	76557683	99209	9.32	-1.11	0.0034	0.011	NA	NA	NA	NA	NA	NA	NA	NA	NA	NA	NA	NA	NA	NA	NA	NA	NA	NA	NA	NA	NA	NA	NA	NA	NA	NA	NA	NA	NA	NA	NA	NA	NA	NA	NA	NA	NA	NA	NA
chr17	MXRA7	ENSG00000272386	ENSG00000272386	+	76551352	105540	2.19	-0.52	0.42	0.56	NA	NA	NA	NA	NA	NA	NA	NA	NA	NA	NA	NA	NA	NA	NA	NA	NA	NA	NA	NA	NA	NA	NA	NA	NA	NA	NA	NA	NA	NA	NA	NA	NA	NA	NA	NA	NA	NA	NA
chr17	MXRA7	ENSG00000161544	CYGB	-	76551175	105717	344.33	0.2	0.081	0.16	-7.01059	1.39706e-70	-7.50819	1.50651e-57	-3.83004	3.66075e-31	-6.49998	8.99546e-61	-6.05615	7.79542e-32	NA	NA	2.56766	0	-0.351242	1.12442e-08	-4.87843	3.80352e-05	0.846898	9.86428e-210	-5.56568	5.71427e-103	-7.56357	4.91376e-86	-4.59236	5.08312e-38	-5.52645	3.1886e-27	1.97314	3.25777e-27	NA	NA	-1.88171	4.57046e-30	3.0383	0	-6.12743	1.70706e-40	-5.20782
chr17	MXRA7	ENSG00000267543	ENSG00000267543	+	76549951	106941	5.63	-0.5	0.14	0.24	NA	NA	NA	NA	NA	NA	NA	NA	NA	NA	NA	NA	NA	NA	NA	NA	NA	NA	NA	NA	NA	NA	NA	NA	NA	NA	NA	NA	NA	NA	NA	NA	NA	NA	NA	NA	NA	NA	NA
chr17	MXRA7	ENSG00000214140	PRCD	+	76527586	129306	50.03	-0.66	0.00018	0.00085	NA	NA	NA	NA	NA	NA	NA	NA	NA	NA	NA	NA	1.95575	2.54246e-30	NA	NA	NA	NA	1.99548	3.55042e-66	NA	NA	NA	NA	NA	NA	NA	NA	1.82455	0.000683333	NA	NA	NA	NA	NA	NA	NA	NA	NA
chr17	MXRA7	ENSG00000267065	LINC02080	+	76799044	142152	7.71	-0.42	0.22	0.35	NA	NA	NA	NA	NA	NA	NA	NA	NA	NA	NA	NA	NA	NA	NA	NA	NA	NA	NA	NA	NA	NA	NA	NA	NA	NA	NA	NA	NA	NA	NA	NA	NA	NA	NA	NA	NA	NA	NA
chr17	MXRA7	ENSG00000129667	RHBDF2	-	76501790	155102	924.96	0.34	0.0044	0.014	0.279992	1.60336e-25	NA	NA	0.14997	9.07915e-11	NA	NA	-0.429427	4.01941e-13	NA	NA	-2.72444	1.41775e-98	-4.05281	1.2365e-28	NA	NA	-0.877616	1.48791e-05	-0.664521	7.11608e-54	-0.709578	2.10013e-27	NA	NA	-2.07882	1.75094e-21	-0.9674	0.0453791	NA	NA	-3.74449	1.42305e-48	-1.94732	1.12545e-18	1.43075	0	3.49998
chr17	MXRA7	ENSG00000287836	ENSG00000287836	-	76841099	184207	NA	NA	NA	NA	NA	NA	NA	NA	NA	NA	NA	NA	NA	NA	NA	NA	NA	NA	NA	NA	NA	NA	NA	NA	NA	NA	NA	NA	NA	NA	NA	NA	NA	NA	NA	NA	NA	NA	NA	NA	NA	NA	NA
chr17	MXRA7	ENSG00000267535	LINC00868	+	76849840	192948	0.91	0.25	0.83	NA	NA	NA	NA	NA	NA	NA	NA	NA	NA	NA	NA	NA	NA	NA	NA	NA	NA	NA	NA	NA	NA	NA	NA	NA	NA	NA	NA	NA	NA	NA	NA	NA	NA	NA	NA	NA	NA	NA	NA
chr17	MXRA7	ENSG00000129673	AANAT	+	76453351	203541	12.83	-0.23	0.44	0.57	NA	NA	NA	NA	NA	NA	NA	NA	NA	NA	NA	NA	NA	NA	NA	NA	NA	NA	NA	NA	NA	NA	NA	NA	NA	NA	NA	NA	NA	NA	NA	NA	NA	NA	NA	NA	NA	NA	NA
chr17	MXRA7	ENSG00000175931	UBE2O	-	76453152	203740	822.4	-0.08	0.5	0.63	NA	NA	-0.223146	4.73053e-68	NA	NA	-1.35033	5.75279e-12	NA	NA	NA	NA	NA	NA	NA	NA	NA	NA	-0.790327	0.00274332	0.33037	7.76e-26	1.32212	5.5775e-14	NA	NA	-0.729994	3.05536e-20	NA	NA	NA	NA	-0.457279	0.000302296	NA	NA	-0.179278	5.78291e-19	NA
chr17	MXRA7	ENSG00000167889	MGAT5B	+	76868404	211512	10.94	-0.5	0.069	0.14	NA	NA	NA	NA	NA	NA	NA	NA	NA	NA	NA	NA	NA	NA	NA	NA	NA	NA	NA	NA	NA	NA	NA	NA	NA	NA	NA	NA	NA	NA	NA	NA	NA	NA	NA	NA	NA	NA	NA
chr17	MXRA7	ENSG00000242931	RPL7P49	-	76431124	225768	12.03	-0.33	0.2	0.32	NA	NA	NA	NA	NA	NA	NA	NA	NA	NA	NA	NA	NA	NA	NA	NA	NA	NA	NA	NA	NA	NA	NA	NA	NA	NA	NA	NA	NA	NA	NA	NA	NA	NA	NA	NA	NA	NA	NA
chr17	MXRA7	ENSG00000161542	PRPSAP1	-	76384521	272371	834.83	-0.09	0.21	0.33	0.316413	9.98536e-47	NA	NA	0.186003	5.49813e-11	NA	NA	NA	NA	NA	NA	NA	NA	0.596905	2.20111e-66	1.7557	3.13833e-24	0.99336	4.32017e-122	NA	NA	-0.119159	6.98536e-22	0.337061	2.46714e-08	-0.875007	4.60095e-32	-0.545703	0.00691791	NA	NA	NA	NA	-0.662098	3.10065e-19	NA	NA	NA
chr17	MXRA7	ENSG00000176170	SPHK1	+	76376584	280308	450.98	0.89	2.5e-08	2.7e-07	-4.56956	2.45414e-86	-2.94067	4.93692e-24	-1.41208	9.29325e-07	-3.11157	7.01997e-70	NA	NA	NA	NA	0.549811	1.40165e-15	0.89165	2.98127e-60	2.92153	3.68073e-130	2.10212	0	-4.46937	1.63756e-148	-2.48263	7.32396e-90	-2.01103	5.1137e-50	-0.592321	7.56816e-26	-3.3607	2.49442e-16	NA	NA	0.334856	0.00541887	NA	NA	NA	NA	1.47725
chr17	MXRA7	ENSG00000267521	ENSG00000267521	-	76958222	301330	NA	NA	NA	NA	NA	NA	NA	NA	NA	NA	NA	NA	NA	NA	NA	NA	NA	NA	NA	NA	NA	NA	NA	NA	NA	NA	NA	NA	NA	NA	NA	NA	NA	NA	NA	NA	NA	NA	NA	NA	NA	NA	NA
chr17	MXRA7	ENSG00000267518	ENSG00000267518	+	76345761	311131	1.04	0.02	0.98	0.99	NA	NA	NA	NA	NA	NA	NA	NA	NA	NA	NA	NA	NA	NA	NA	NA	NA	NA	NA	NA	NA	NA	NA	NA	NA	NA	NA	NA	NA	NA	NA	NA	NA	NA	NA	NA	NA	NA	NA
chr17	MXRA7	ENSG00000267568	ENSG00000267568	-	76969156	312264	0.5	0.27	0.92	NA	NA	NA	NA	NA	NA	NA	NA	NA	NA	NA	NA	NA	NA	NA	NA	NA	NA	NA	NA	NA	NA	NA	NA	NA	NA	NA	NA	NA	NA	NA	NA	NA	NA	NA	NA	NA	NA	NA	NA
chr17	MXRA7	ENSG00000280122	ENSG00000280122	-	76969530	312638	NA	NA	NA	NA	NA	NA	NA	NA	NA	NA	NA	NA	NA	NA	NA	NA	NA	NA	NA	NA	NA	NA	NA	NA	NA	NA	NA	NA	NA	NA	NA	NA	NA	NA	NA	NA	NA	NA	NA	NA	NA	NA	NA
chr17	MXRA7	ENSG00000207169	RNU6-24P	+	76337316	319576	0.7	-0.66	0.74	NA	NA	NA	NA	NA	NA	NA	NA	NA	NA	NA	NA	NA	NA	NA	NA	NA	NA	NA	NA	NA	NA	NA	NA	NA	NA	NA	NA	NA	NA	NA	NA	NA	NA	NA	NA	NA	NA	NA	NA
chr17	MXRA7	ENSG00000251779	Y_RNA	+	76319376	337516	1.01	-0.6	0.63	NA	NA	NA	NA	NA	NA	NA	NA	NA	NA	NA	NA	NA	NA	NA	NA	NA	NA	NA	NA	NA	NA	NA	NA	NA	NA	NA	NA	NA	NA	NA	NA	NA	NA	NA	NA	NA	NA	NA	NA
chr17	MXRA7	ENSG00000129646	QRICH2	-	76308276	348616	199.25	-0.23	0.034	0.077	NA	NA	NA	NA	NA	NA	NA	NA	NA	NA	NA	NA	NA	NA	NA	NA	NA	NA	NA	NA	NA	NA	NA	NA	NA	NA	NA	NA	NA	NA	NA	NA	NA	NA	NA	NA	NA	NA	NA
chr17	MXRA7	ENSG00000276202	Metazoa_SRP	+	77014880	357988	NA	NA	NA	NA	NA	NA	NA	NA	NA	NA	NA	NA	NA	NA	NA	NA	NA	NA	NA	NA	NA	NA	NA	NA	NA	NA	NA	NA	NA	NA	NA	NA	NA	NA	NA	NA	NA	NA	NA	NA	NA	NA	NA
chr17	MXRA7	ENSG00000185262	UBALD2	+	76265348	391544	528.47	0.2	0.024	0.057	NA	NA	0.383157	0	NA	NA	NA	NA	0.163057	4.08054e-100	2.14313	3.49046e-21	-1.01419	1.25538e-94	-1.3052	8.4784e-21	NA	NA	NA	NA	NA	NA	1.3519	1.21787e-124	NA	NA	-1.24977	2.8602e-99	-0.334584	6.22276e-05	NA	NA	-1.52403	7.61147e-104	-1.16086	1.84766e-63	-0.269665	2.13461e-20	0.3027
chr17	MXRA7	ENSG00000141576	RNF157	-	76240493	416399	79.38	0.64	1.5e-07	1.4e-06	-4.72202	6.44272e-06	-5.70742	7.0995e-05	NA	NA	-4.43177	0.000106843	NA	NA	NA	NA	-1.74769	1.43957e-05	NA	NA	NA	NA	NA	NA	2.6274	1.90045e-33	2.50471	1.10498e-127	1.76637	0.00484762	NA	NA	NA	NA	NA	NA	-4.33482	0.00028985	NA	NA	NA	NA	NA
chr17	MXRA7	ENSG00000234912	SNHG20	+	77086716	429824	109.71	-0.21	0.079	0.15	NA	NA	NA	NA	NA	NA	NA	NA	NA	NA	NA	NA	NA	NA	NA	NA	NA	NA	NA	NA	NA	NA	NA	NA	NA	NA	NA	NA	NA	NA	NA	NA	NA	NA	NA	NA	NA	NA	NA
chr17	MXRA7	ENSG00000228218	ATF4P3	-	76226806	430086	20.99	0.12	0.52	0.64	NA	NA	NA	NA	NA	NA	NA	NA	NA	NA	NA	NA	NA	NA	NA	NA	NA	NA	NA	NA	NA	NA	NA	NA	NA	NA	NA	NA	NA	NA	NA	NA	NA	NA	NA	NA	NA	NA	NA
chr17	MXRA7	ENSG00000129657	SEC14L1	+	77088749	431857	1557.4	0.63	5.4e-18	3.3e-16	-2.6065	7.27829e-114	-0.865678	7.6921e-35	-1.17237	5.21902e-07	-1.48295	1.37615e-75	-0.627122	1.87222e-13	0.596158	9.37795e-12	-1.12242	3.28286e-71	NA	NA	NA	NA	2.44149	0	NA	NA	NA	NA	-0.105487	1.13877e-25	-0.227288	1.84661e-53	NA	NA	NA	NA	-1.09525	1.28276e-46	NA	NA	NA	NA	0.738618
chr17	MXRA7	ENSG00000275143	SCARNA16	+	77089307	432415	NA	NA	NA	NA	NA	NA	NA	NA	NA	NA	NA	NA	NA	NA	NA	NA	NA	NA	NA	NA	NA	NA	NA	NA	NA	NA	NA	NA	NA	NA	NA	NA	NA	NA	NA	NA	NA	NA	NA	NA	NA	NA	NA
chr17	MXRA7	ENSG00000284250	MIR6516	+	77089417	432525	NA	NA	NA	NA	NA	NA	NA	NA	NA	NA	NA	NA	NA	NA	NA	NA	NA	NA	NA	NA	NA	NA	NA	NA	NA	NA	NA	NA	NA	NA	NA	NA	NA	NA	NA	NA	NA	NA	NA	NA	NA	NA	NA
chr17	MXRA7	ENSG00000267376	ATP5MGP6	-	76202796	454096	0.55	0.46	0.78	NA	NA	NA	NA	NA	NA	NA	NA	NA	NA	NA	NA	NA	NA	NA	NA	NA	NA	NA	NA	NA	NA	NA	NA	NA	NA	NA	NA	NA	NA	NA	NA	NA	NA	NA	NA	NA	NA	NA	NA
chr17	MXRA7	ENSG00000222808	RNU4-47P	-	77152674	495782	6.35	0.39	0.32	0.45	NA	NA	NA	NA	NA	NA	NA	NA	NA	NA	NA	NA	NA	NA	NA	NA	NA	NA	NA	NA	NA	NA	NA	NA	NA	NA	NA	NA	NA	NA	NA	NA	NA	NA	NA	NA	NA	NA	NA
chr17	MXRA7	ENSG00000129654	FOXJ1	-	76141245	515647	52.43	-1.11	1.2e-11	2.4e-10	NA	NA	NA	NA	1.87076	2.39661e-35	1.68234	1.19435e-07	NA	NA	NA	NA	NA	NA	NA	NA	NA	NA	NA	NA	NA	NA	NA	NA	NA	NA	NA	NA	NA	NA	NA	NA	NA	NA	NA	NA	NA	NA	NA
chr17	MXRA7	ENSG00000267128	RNF157-AS1	+	76138432	518460	3.15	0.81	0.078	0.15	NA	NA	NA	NA	NA	NA	NA	NA	NA	NA	NA	NA	NA	NA	NA	NA	NA	NA	NA	NA	NA	NA	NA	NA	NA	NA	NA	NA	NA	NA	NA	NA	NA	NA	NA	NA	NA	NA	NA
chr17	MXRA7	ENSG00000182473	EXOC7	-	76121576	535316	2352.82	-0.11	0.12	0.22	NA	NA	-0.674733	1.51314e-29	0.655175	1.23202e-34	NA	NA	NA	NA	NA	NA	0.482158	1.08195e-11	0.276338	1.07271e-40	NA	NA	NA	NA	0.328887	3.85539e-35	-0.62013	4.73275e-45	0.308035	7.27564e-12	-0.569324	3.56494e-29	NA	NA	NA	NA	NA	NA	0.129078	0.00659299	NA	NA	NA
chr17	MXRA7	ENSG00000262870	CYCSP40	-	77199543	542651	6.45	0.04	0.9	0.94	NA	NA	NA	NA	NA	NA	NA	NA	NA	NA	NA	NA	NA	NA	NA	NA	NA	NA	NA	NA	NA	NA	NA	NA	NA	NA	NA	NA	NA	NA	NA	NA	NA	NA	NA	NA	NA	NA	NA
chr17	MXRA7	ENSG00000275360	MIR6868	-	76098076	558816	0.28	-0.09	0.97	NA	NA	NA	NA	NA	NA	NA	NA	NA	NA	NA	NA	NA	NA	NA	NA	NA	NA	NA	NA	NA	NA	NA	NA	NA	NA	NA	NA	NA	NA	NA	NA	NA	NA	NA	NA	NA	NA	NA	NA
chr17	MXRA7	ENSG00000279382	ENSG00000279382	+	76090308	566584	77.28	-0.51	0.015	0.04	NA	NA	NA	NA	NA	NA	NA	NA	NA	NA	NA	NA	NA	NA	NA	NA	NA	NA	NA	NA	NA	NA	NA	NA	NA	NA	NA	NA	NA	NA	NA	NA	NA	NA	NA	NA	NA	NA	NA
chr17	MXRA7	ENSG00000182687	GALR2	+	76074781	582111	8.12	0.98	0.0064	0.019	NA	NA	NA	NA	NA	NA	NA	NA	NA	NA	NA	NA	NA	NA	NA	NA	NA	NA	NA	NA	NA	NA	NA	NA	NA	NA	NA	NA	NA	NA	NA	NA	NA	NA	NA	NA	0.916347	2.39205e-05	2.38841
chr17	MXRA7	ENSG00000167881	SRP68	-	76072517	584375	1789.61	-0.12	0.088	0.17	0.738861	2.47314e-96	0.46249	6.55246e-283	0.557536	1.98302e-58	0.51815	8.00465e-09	0.209797	2.23375e-61	NA	NA	-0.36556	1.34755e-14	NA	NA	NA	NA	NA	NA	-0.102014	3.25043e-84	-0.346959	1.00047e-44	-0.136839	8.56787e-31	0.563332	1.83048e-25	NA	NA	NA	NA	NA	NA	-0.20281	8.4157e-15	NA	NA	-0.152018
chr17	MXRA7	ENSG00000186919	ZACN	+	76071961	584931	42.63	-0.58	0.00067	0.0027	NA	NA	NA	NA	NA	NA	NA	NA	NA	NA	NA	NA	NA	NA	NA	NA	NA	NA	NA	NA	NA	NA	NA	NA	NA	NA	NA	NA	NA	NA	NA	NA	NA	NA	NA	NA	NA	NA	NA
chr17	MXRA7	ENSG00000265121	ENSG00000265121	-	77264776	607884	1.22	-0.78	0.39	0.52	NA	NA	NA	NA	NA	NA	NA	NA	NA	NA	NA	NA	NA	NA	NA	NA	NA	NA	NA	NA	NA	NA	NA	NA	NA	NA	NA	NA	NA	NA	NA	NA	NA	NA	NA	NA	NA	NA	NA
chr17	MXRA7	ENSG00000184640	SEPTIN9	+	77280569	623677	6613.9	0.3	0.0042	0.013	NA	NA	NA	NA	NA	NA	NA	NA	NA	NA	NA	NA	NA	NA	NA	NA	NA	NA	NA	NA	NA	NA	NA	NA	NA	NA	NA	NA	NA	NA	NA	NA	NA	NA	NA	NA	NA	NA	NA
chr17	MXRA7	ENSG00000263718	SEPTIN9-DT	-	77282054	625162	18.23	-0.53	0.023	0.056	NA	NA	NA	NA	NA	NA	NA	NA	NA	NA	NA	NA	NA	NA	NA	NA	NA	NA	NA	NA	NA	NA	NA	NA	NA	NA	NA	NA	NA	NA	NA	NA	NA	NA	NA	NA	NA	NA	NA
chr17	MXRA7	ENSG00000167880	EVPL	-	76027306	629586	5827.53	-0.96	1.8e-08	2e-07	3.54759	0	1.26388	0	1.9799	3.99834e-128	1.28288	2.34574e-46	0.282195	2.29664e-29	NA	NA	-4.97556	2.17912e-89	-5.93831	5.47558e-19	-4.36498	0.0151684	-5.40186	3.3928e-48	-6.0934	1.67411e-55	-9.11175	2.47909e-45	-5.25549	8.91033e-24	1.03458	0.0172423	-6.63654	6.90316e-06	NA	NA	-3.86579	2.42951e-30	-7.98342	9.94431e-19	-8.46307	2.29116e-25	-8.07203
chr17	MXRA7	ENSG00000250506	CDK3	+	76000855	656037	15.07	-0.67	0.0063	0.019	0.31436	0.00625482	NA	NA	0.858987	1.09714e-11	NA	NA	NA	NA	NA	NA	NA	NA	0.596483	1.22181e-10	NA	NA	NA	NA	NA	NA	-0.886198	0.00942087	NA	NA	NA	NA	NA	NA	NA	NA	NA	NA	NA	NA	NA	NA	NA
chr17	MXRA7	ENSG00000257949	TEN1	+	75979240	677652	10.97	-0.18	0.43	0.57	1.14622	5.49978e-153	0.202029	3.18643e-139	0.694881	8.16199e-70	0.9781	1.56802e-43	0.118454	4.81482e-36	NA	NA	NA	NA	0.16895	3.41697e-07	NA	NA	-0.812099	6.20726e-20	-0.446323	5.50398e-80	-0.281566	3.19829e-38	-0.220226	4.30155e-24	-1.04444	4.02534e-35	-0.140788	0.00631501	NA	NA	-1.158	1.31804e-38	-0.854859	7.04114e-29	NA	NA	-0.625271
chr17	MXRA7	ENSG00000261408	TEN1-CDK3	+	75979231	677661	24.88	-1.11	5.2e-06	3.5e-05	NA	NA	NA	NA	NA	NA	NA	NA	NA	NA	NA	NA	NA	NA	NA	NA	NA	NA	NA	NA	NA	NA	NA	NA	NA	NA	NA	NA	NA	NA	NA	NA	NA	NA	NA	NA	NA	NA	NA
chr17	MXRA7	ENSG00000161533	ACOX1	-	75979177	677715	7337.93	-0.36	9.5e-06	6e-05	0.962128	7.88303e-97	0.108507	2.74799e-115	0.678419	1.87199e-50	NA	NA	-0.29282	1.96838e-10	NA	NA	0.570653	1.15335e-10	0.618841	3.65831e-47	NA	NA	-0.606054	1.81116e-08	-0.943803	1.64455e-111	-1.4716	6.96638e-84	-1.10914	9.74046e-46	-0.594951	3.29308e-32	NA	NA	NA	NA	-0.228602	1.37e-05	NA	NA	NA	NA	NA
chr17	MXRA7	ENSG00000267615	ENSG00000267615	+	75943832	713060	NA	NA	NA	NA	NA	NA	NA	NA	NA	NA	NA	NA	NA	NA	NA	NA	NA	NA	NA	NA	NA	NA	NA	NA	NA	NA	NA	NA	NA	NA	NA	NA	NA	NA	NA	NA	NA	NA	NA	NA	NA	NA	NA
chr17	MXRA7	ENSG00000188878	FBF1	-	75941140	715752	216.18	-0.54	6.8e-06	4.5e-05	0.541711	1.12932e-17	NA	NA	0.767808	1.44932e-15	1.15374	1.51268e-14	NA	NA	NA	NA	NA	NA	NA	NA	NA	NA	NA	NA	NA	NA	-0.543538	0.0128714	NA	NA	-1.77217	0.0281928	NA	NA	NA	NA	-1.90811	8.57426e-06	NA	NA	NA	NA	NA
chr17	MXRA7	ENSG00000266998	ENSG00000266998	-	77377236	720344	58.67	-0.7	0.0038	0.012	NA	NA	NA	NA	NA	NA	NA	NA	NA	NA	NA	NA	NA	NA	NA	NA	NA	NA	NA	NA	NA	NA	NA	NA	NA	NA	NA	NA	NA	NA	NA	NA	NA	NA	NA	NA	NA	NA	NA
chr17	MXRA7	ENSG00000267426	ENSG00000267426	-	75930129	726763	3.92	-1.27	0.014	0.036	NA	NA	NA	NA	NA	NA	NA	NA	NA	NA	NA	NA	NA	NA	NA	NA	NA	NA	NA	NA	NA	NA	NA	NA	NA	NA	NA	NA	NA	NA	NA	NA	NA	NA	NA	NA	NA	NA	NA
chr17	MXRA7	ENSG00000287257	ENSG00000287257	-	77388546	731654	NA	NA	NA	NA	NA	NA	NA	NA	NA	NA	NA	NA	NA	NA	NA	NA	NA	NA	NA	NA	NA	NA	NA	NA	NA	NA	NA	NA	NA	NA	NA	NA	NA	NA	NA	NA	NA	NA	NA	NA	NA	NA	NA
chr17	MXRA7	ENSG00000264060	MIR4316	-	77397054	740162	1.94	-1.25	0.093	0.17	NA	NA	NA	NA	NA	NA	NA	NA	NA	NA	NA	NA	NA	NA	NA	NA	NA	NA	NA	NA	NA	NA	NA	NA	NA	NA	NA	NA	NA	NA	NA	NA	NA	NA	NA	NA	NA	NA	NA
chr17	MXRA7	ENSG00000204316	MRPL38	-	75905093	751799	66.22	-0.61	0.00079	0.0031	NA	NA	NA	NA	NA	NA	NA	NA	NA	NA	NA	NA	NA	NA	NA	NA	NA	NA	NA	NA	NA	NA	NA	NA	NA	NA	NA	NA	NA	NA	NA	NA	NA	NA	NA	NA	NA	NA	NA
chr17	MXRA7	ENSG00000267342	ENSG00000267342	+	75897060	759832	20.28	-0.86	0.00063	0.0025	NA	NA	NA	NA	NA	NA	NA	NA	NA	NA	NA	NA	NA	NA	NA	NA	NA	NA	NA	NA	NA	NA	NA	NA	NA	NA	NA	NA	NA	NA	NA	NA	NA	NA	NA	NA	NA	NA	NA
chr17	MXRA7	ENSG00000141569	TRIM65	-	75896951	759941	922.89	0.06	0.44	0.57	NA	NA	NA	NA	NA	NA	NA	NA	NA	NA	NA	NA	NA	NA	0.268584	4.37658e-17	NA	NA	NA	NA	0.758141	0.00546941	-0.311845	0.000297854	NA	NA	-0.917618	1.58312e-05	NA	NA	NA	NA	NA	NA	NA	NA	NA	NA	NA
chr17	MXRA7	ENSG00000132481	TRIM47	-	75878581	778311	653.33	0.13	0.27	0.4	NA	NA	NA	NA	NA	NA	0.58197	2.18711e-38	-0.487057	4.99467e-06	NA	NA	1.33383	1.64394e-200	0.459508	4.01388e-48	1.43754	1.14898e-12	0.494694	7.17318e-26	-1.37475	5.54164e-126	-1.90688	2.6875e-98	-1.74609	2.60615e-59	-1.07946	2.73073e-38	NA	NA	NA	NA	NA	NA	NA	NA	-4.00688	1.24694e-64	-2.09685
chr17	MXRA7	ENSG00000267801	ENSG00000267801	+	75876372	780520	29.48	-0.36	0.036	0.081	NA	NA	NA	NA	NA	NA	NA	NA	NA	NA	NA	NA	NA	NA	NA	NA	NA	NA	NA	NA	NA	NA	NA	NA	NA	NA	NA	NA	NA	NA	NA	NA	NA	NA	NA	NA	NA	NA	NA
chr17	MXRA7	ENSG00000200651	Y_RNA	+	77442109	785217	9.73	-0.53	0.13	0.23	NA	NA	NA	NA	NA	NA	NA	NA	NA	NA	NA	NA	NA	NA	NA	NA	NA	NA	NA	NA	NA	NA	NA	NA	NA	NA	NA	NA	NA	NA	NA	NA	NA	NA	NA	NA	NA	NA	NA
chr17	MXRA7	ENSG00000279801	ENSG00000279801	+	77444704	787812	70.99	-0.52	0.016	0.041	NA	NA	NA	NA	NA	NA	NA	NA	NA	NA	NA	NA	NA	NA	NA	NA	NA	NA	NA	NA	NA	NA	NA	NA	NA	NA	NA	NA	NA	NA	NA	NA	NA	NA	NA	NA	NA	NA	NA
chr17	MXRA7	ENSG00000132471	WBP2	-	75856507	800385	1626.87	-0.27	0.00099	0.0038	0.152071	1.11632e-34	-0.255011	2.68947e-71	NA	NA	NA	NA	NA	NA	NA	NA	-0.500825	1.6363e-21	NA	NA	NA	NA	0.752118	4.94983e-123	0.351439	3.98751e-49	NA	NA	-0.102438	2.37962e-29	0.67607	1.19703e-27	NA	NA	NA	NA	-0.333595	2.78452e-06	-0.593034	6.71827e-36	NA	NA	1.04168
chr17	MXRA7	ENSG00000092929	UNC13D	-	75844785	812107	526.01	0.92	3.4e-12	7.5e-11	-2.35804	4.15466e-06	-3.27749	0.000314603	-2.63928	0.0024093	-3.33296	1.49192e-10	-3.98053	0.00236567	NA	NA	-2.81114	1.4537e-30	-3.45032	0.00675032	NA	NA	NA	NA	2.53973	1.39759e-53	1.1442	5.23603e-18	2.00215	1.4418e-22	NA	NA	NA	NA	NA	NA	-2.80862	6.08907e-10	-2.80594	0.00464855	NA	NA	0.840919
chr17	MXRA7	ENSG00000267263	ENSG00000267263	+	77469068	812176	2.4	0.17	0.81	0.88	NA	NA	NA	NA	NA	NA	NA	NA	NA	NA	NA	NA	NA	NA	NA	NA	NA	NA	NA	NA	NA	NA	NA	NA	NA	NA	NA	NA	NA	NA	NA	NA	NA	NA	NA	NA	NA	NA	NA
chr17	MXRA7	ENSG00000267016	ENSG00000267016	-	77472770	815878	12.69	0.1	0.74	0.82	NA	NA	NA	NA	NA	NA	NA	NA	NA	NA	NA	NA	NA	NA	NA	NA	NA	NA	NA	NA	NA	NA	NA	NA	NA	NA	NA	NA	NA	NA	NA	NA	NA	NA	NA	NA	NA	NA	NA
chr17	MXRA7	ENSG00000266980	ENSG00000266980	-	75820055	836837	8.76	-0.63	0.089	0.17	NA	NA	NA	NA	NA	NA	NA	NA	NA	NA	NA	NA	NA	NA	NA	NA	NA	NA	NA	NA	NA	NA	NA	NA	NA	NA	NA	NA	NA	NA	NA	NA	NA	NA	NA	NA	NA	NA	NA
chr17	MXRA7	ENSG00000267665	ENSG00000267665	+	77516887	859995	1.14	-0.93	0.33	0.46	NA	NA	NA	NA	NA	NA	NA	NA	NA	NA	NA	NA	NA	NA	NA	NA	NA	NA	NA	NA	NA	NA	NA	NA	NA	NA	NA	NA	NA	NA	NA	NA	NA	NA	NA	NA	NA	NA	NA
chr17	MXRA7	ENSG00000132475	H3-3B	-	75785893	870999	21748.2	-0.14	0.13	0.22	NA	NA	NA	NA	NA	NA	NA	NA	NA	NA	NA	NA	NA	NA	NA	NA	NA	NA	NA	NA	NA	NA	NA	NA	NA	NA	NA	NA	NA	NA	NA	NA	NA	NA	NA	NA	NA	NA	NA
chr17	MXRA7	ENSG00000132478	UNK	+	75784806	872086	870.25	-0.17	0.029	0.068	NA	NA	NA	NA	NA	NA	NA	NA	NA	NA	NA	NA	0.877871	9.22203e-25	0.393232	1.1011e-30	NA	NA	0.17474	9.08232e-10	-0.244448	2.43492e-32	-0.672303	1.91455e-20	-0.245269	4.95802e-09	0.327099	1.38942e-07	NA	NA	NA	NA	NA	NA	NA	NA	NA	NA	NA
chr17	MXRA7	ENSG00000283853	MIR4738	-	75784607	872285	NA	NA	NA	NA	NA	NA	NA	NA	NA	NA	NA	NA	NA	NA	NA	NA	NA	NA	NA	NA	NA	NA	NA	NA	NA	NA	NA	NA	NA	NA	NA	NA	NA	NA	NA	NA	NA	NA	NA	NA	NA	NA	NA
chr17	MXRA7	ENSG00000267506	ENSG00000267506	+	77546940	890048	45.94	-0.28	0.16	0.26	NA	NA	NA	NA	NA	NA	NA	NA	NA	NA	NA	NA	NA	NA	NA	NA	NA	NA	NA	NA	NA	NA	NA	NA	NA	NA	NA	NA	NA	NA	NA	NA	NA	NA	NA	NA	NA	NA	NA
chr17	MXRA7	ENSG00000286534	ENSG00000286534	+	77548129	891237	NA	NA	NA	NA	NA	NA	NA	NA	NA	NA	NA	NA	NA	NA	NA	NA	NA	NA	NA	NA	NA	NA	NA	NA	NA	NA	NA	NA	NA	NA	NA	NA	NA	NA	NA	NA	NA	NA	NA	NA	NA	NA	NA
chr17	MXRA7	ENSG00000108479	GALK1	-	75765236	891656	451.66	0.36	0.00017	0.0008	0.960847	1.15053e-113	-0.201715	8.73918e-75	NA	NA	-1.15947	8.99015e-12	-1.82644	8.2217e-05	NA	NA	0.620016	7.67707e-10	0.730745	3.01856e-41	NA	NA	NA	NA	NA	NA	-2.34183	1.39415e-66	-0.728019	1.16633e-26	0.432369	5.21812e-13	2.09754	0.000100158	NA	NA	-1.14237	3.32191e-25	NA	NA	0.143209	9.10541e-28	NA
chr17	MXRA7	ENSG00000267466	ENSG00000267466	-	77568695	911803	17.44	-0.08	0.73	0.81	NA	NA	NA	NA	NA	NA	NA	NA	NA	NA	NA	NA	NA	NA	NA	NA	NA	NA	NA	NA	NA	NA	NA	NA	NA	NA	NA	NA	NA	NA	NA	NA	NA	NA	NA	NA	NA	NA	NA
chr17	MXRA7	ENSG00000279572	ENSG00000279572	+	77571418	914526	0.36	-0.16	0.96	NA	NA	NA	NA	NA	NA	NA	NA	NA	NA	NA	NA	NA	NA	NA	NA	NA	NA	NA	NA	NA	NA	NA	NA	NA	NA	NA	NA	NA	NA	NA	NA	NA	NA	NA	NA	NA	NA	NA	NA
chr17	MXRA7	ENSG00000285535	ENSG00000285535	+	77590532	933640	NA	NA	NA	NA	NA	NA	NA	NA	NA	NA	NA	NA	NA	NA	NA	NA	NA	NA	NA	NA	NA	NA	NA	NA	NA	NA	NA	NA	NA	NA	NA	NA	NA	NA	NA	NA	NA	NA	NA	NA	NA	NA	NA
chr17	MXRA7	ENSG00000132470	ITGB4	+	75721328	935564	4921.73	-0.53	0.00076	0.003	-1.93189	6.71652e-11	-0.925839	2.44011e-06	2.67588	0	2.24333	0	2.13816	0	NA	NA	-4.34931	8.05136e-169	-4.71148	2.03563e-40	2.95761	2.8697e-84	1.43177	1.05048e-170	-5.82036	5.42154e-122	-6.66869	1.03494e-100	-5.75232	2.00709e-54	-8.94462	5.25324e-33	NA	NA	3.73939	7.65261e-13	-6.51627	2.87483e-70	-6.23717	3.17234e-41	-6.65592	1.50715e-53	-4.95684
chr17	MXRA7	ENSG00000264270	SAP30BP-AS1	-	75684799	972093	23.76	-0.66	0.0016	0.0057	NA	NA	NA	NA	NA	NA	NA	NA	NA	NA	NA	NA	NA	NA	NA	NA	NA	NA	NA	NA	NA	NA	NA	NA	NA	NA	NA	NA	NA	NA	NA	NA	NA	NA	NA	NA	NA	NA	NA
chr17	MXRA7	ENSG00000264829	ENSG00000264829	-	75679967	976925	15.84	-0.07	0.78	0.85	NA	NA	NA	NA	NA	NA	NA	NA	NA	NA	NA	NA	NA	NA	NA	NA	NA	NA	NA	NA	NA	NA	NA	NA	NA	NA	NA	NA	NA	NA	NA	NA	NA	NA	NA	NA	NA	NA	NA
chr17	MXRA7	ENSG00000161526	SAP30BP	+	75667251	989641	1569.89	-0.1	0.13	0.23	-0.222095	2.74205e-07	NA	NA	NA	NA	NA	NA	0.186707	5.95303e-80	NA	NA	NA	NA	-0.169552	1.84373e-05	NA	NA	0.315341	2.82854e-36	0.332242	4.51596e-67	-0.280302	1.60556e-45	0.178649	9.6955e-21	-0.191504	4.20446e-53	NA	NA	NA	NA	NA	NA	NA	NA	NA	NA	NA
chr17	MXRA7	ENSG00000108469	RECQL5	-	75667189	989703	816.63	-0.37	0.0019	0.0066	1.13015	6.81915e-22	NA	NA	0.785258	1.21135e-14	NA	NA	NA	NA	NA	NA	NA	NA	NA	NA	NA	NA	NA	NA	NA	NA	-1.34657	0.0013309	NA	NA	NA	NA	NA	NA	NA	NA	NA	NA	NA	NA	NA	NA	NA
chr14	NIN	ENSG00000243103	RN7SL452P	-	50637981	25273	5.91	-0.57	0.11	0.2	NA	NA	NA	NA	NA	NA	NA	NA	NA	NA	NA	NA	NA	NA	NA	NA	NA	NA	NA	NA	NA	NA	NA	NA	NA	NA	NA	NA	NA	NA	NA	NA	NA	NA	NA	NA	NA	NA	NA
chr14	NIN	ENSG00000258577	SNRPGP1	-	50572140	40568	3.27	-1.2	0.011	0.03	NA	NA	NA	NA	NA	NA	NA	NA	NA	NA	NA	NA	NA	NA	NA	NA	NA	NA	NA	NA	NA	NA	NA	NA	NA	NA	NA	NA	NA	NA	NA	NA	NA	NA	NA	NA	NA	NA	NA
chr14	NIN	ENSG00000269906	ENSG00000269906	-	50663178	50470	19.21	0.2	0.4	0.53	NA	NA	NA	NA	NA	NA	NA	NA	NA	NA	NA	NA	NA	NA	NA	NA	NA	NA	NA	NA	NA	NA	NA	NA	NA	NA	NA	NA	NA	NA	NA	NA	NA	NA	NA	NA	NA	NA	NA
chr14	NIN	ENSG00000012983	MAP4K5	-	50561126	51582	2804.98	-0.11	0.26	0.39	-0.134983	4.28682e-18	0.475651	6.33648e-286	NA	NA	NA	NA	0.35197	3.44636e-113	-3.49541	0.00245632	1.12027	5.91227e-237	1.32367	2.99832e-291	1.03128	2.69949e-11	NA	NA	-1.25665	9.09642e-275	-2.02458	3.49825e-238	-1.22488	2.23733e-107	-0.424956	2.7493e-63	NA	NA	NA	NA	-0.231875	0.000633605	NA	NA	-2.01506	2.44773e-51	-1.62671
chr14	NIN	ENSG00000151748	SAV1	-	50668306	55598	1219.06	0.08	0.45	0.58	-2.27838	2.73598e-81	-1.38857	0.018939	NA	NA	-1.33929	8.54106e-36	-1.08373	0.00510575	-4.48608	4.55548e-05	1.35825	0	0.397235	1.61895e-129	-1.03491	5.76488e-07	2.58488	0	-4.00019	0	-4.21267	0	-2.97499	1.32211e-187	-1.47339	5.5243e-93	-1.59768	1.37785e-29	NA	NA	NA	NA	NA	NA	-2.04268	1.86383e-32	-1.36472
chr14	NIN	ENSG00000289866	ENSG00000289866	+	50668405	55697	NA	NA	NA	NA	NA	NA	NA	NA	NA	NA	NA	NA	NA	NA	NA	NA	NA	NA	NA	NA	NA	NA	NA	NA	NA	NA	NA	NA	NA	NA	NA	NA	NA	NA	NA	NA	NA	NA	NA	NA	NA	NA	NA
chr14	NIN	ENSG00000198513	ATL1	+	50532509	80199	671.32	-0.71	5.6e-08	5.5e-07	0.504738	1.60204e-36	NA	NA	0.546744	5.07258e-23	NA	NA	NA	NA	NA	NA	1.78046	6.1736e-161	1.57806	9.10834e-148	NA	NA	-0.985479	2.2152e-08	-2.59371	4.0176e-65	-2.41988	3.14675e-47	-2.93602	2.70048e-28	-0.408541	2.00306e-11	NA	NA	NA	NA	NA	NA	NA	NA	-5.89876	2.12992e-28	-5.88733
chr14	NIN	ENSG00000258491	ZFP64P1	-	50705511	92803	0.31	-0.65	0.83	NA	NA	NA	NA	NA	NA	NA	NA	NA	NA	NA	NA	NA	NA	NA	NA	NA	NA	NA	NA	NA	NA	NA	NA	NA	NA	NA	NA	NA	NA	NA	NA	NA	NA	NA	NA	NA	NA	NA	NA
chr14	NIN	ENSG00000270062	ENSG00000270062	-	50724272	111564	26.86	0.25	0.14	0.24	NA	NA	NA	NA	NA	NA	NA	NA	NA	NA	NA	NA	NA	NA	NA	NA	NA	NA	NA	NA	NA	NA	NA	NA	NA	NA	NA	NA	NA	NA	NA	NA	NA	NA	NA	NA	NA	NA	NA
chr14	NIN	ENSG00000288855	ENSG00000288855	-	50737517	124809	NA	NA	NA	NA	NA	NA	NA	NA	NA	NA	NA	NA	NA	NA	NA	NA	NA	NA	NA	NA	NA	NA	NA	NA	NA	NA	NA	NA	NA	NA	NA	NA	NA	NA	NA	NA	NA	NA	NA	NA	NA	NA	NA
chr14	NIN	ENSG00000273675	ENSG00000273675	+	50471769	140939	16.73	-0.48	0.057	0.12	NA	NA	NA	NA	NA	NA	NA	NA	NA	NA	NA	NA	NA	NA	NA	NA	NA	NA	NA	NA	NA	NA	NA	NA	NA	NA	NA	NA	NA	NA	NA	NA	NA	NA	NA	NA	NA	NA	NA
chr14	NIN	ENSG00000201573	Y_RNA	-	50468498	144210	11.7	-0.18	0.53	0.65	NA	NA	NA	NA	NA	NA	NA	NA	NA	NA	NA	NA	NA	NA	NA	NA	NA	NA	NA	NA	NA	NA	NA	NA	NA	NA	NA	NA	NA	NA	NA	NA	NA	NA	NA	NA	NA	NA	NA
chr14	NIN	ENSG00000259113	ENSG00000259113	+	50448807	163901	16.28	-0.6	0.017	0.044	NA	NA	NA	NA	NA	NA	NA	NA	NA	NA	NA	NA	NA	NA	NA	NA	NA	NA	NA	NA	NA	NA	NA	NA	NA	NA	NA	NA	NA	NA	NA	NA	NA	NA	NA	NA	NA	NA	NA
chr14	NIN	ENSG00000100490	CDKL1	-	50416461	196247	157.35	-0.5	0.00013	0.00064	NA	NA	-0.70435	0.00759763	-1.78161	0.00534595	NA	NA	NA	NA	NA	NA	1.78983	1.37199e-108	1.5435	2.02247e-122	2.69401	8.96197e-41	NA	NA	-0.444307	3.00714e-20	-3.11045	4.94753e-30	-0.652226	2.74256e-06	-7.26419	1.17627e-08	NA	NA	NA	NA	NA	NA	NA	NA	-6.60036	2.66923e-15	-4.31565
chr14	NIN	ENSG00000258843	ENSG00000258843	+	50821880	209172	7.27	-0.03	0.92	0.95	NA	NA	NA	NA	NA	NA	NA	NA	NA	NA	NA	NA	NA	NA	NA	NA	NA	NA	NA	NA	NA	NA	NA	NA	NA	NA	NA	NA	NA	NA	NA	NA	NA	NA	NA	NA	NA	NA	NA
chr14	NIN	ENSG00000258857	ENSG00000258857	+	50397013	215695	1.36	0.02	0.98	0.99	NA	NA	NA	NA	NA	NA	NA	NA	NA	NA	NA	NA	NA	NA	NA	NA	NA	NA	NA	NA	NA	NA	NA	NA	NA	NA	NA	NA	NA	NA	NA	NA	NA	NA	NA	NA	NA	NA	NA
chr14	NIN	ENSG00000100503	NIN	-	50831162	218454	4730.46	0.36	7.2e-05	0.00037	-1.05524	1.4e-11	NA	NA	-1.06764	8.16e-05	-1.58593	1.31e-58	-1.9751	2.33e-12	NA	NA	NA	NA	-0.30039	6.09252e-08	NA	NA	NA	NA	0.555319	4.79675e-21	NA	NA	1.55967	6.31466e-32	-0.673158	1.59696e-51	1.41795	2.48551e-10	NA	NA	NA	NA	NA	NA	0.45774	7.96077e-139	0.612947
chr14	NIN	ENSG00000285747	ENSG00000285747	+	50831962	219254	NA	NA	NA	NA	NA	NA	NA	NA	NA	NA	NA	NA	NA	NA	NA	NA	NA	NA	NA	NA	NA	NA	NA	NA	NA	NA	NA	NA	NA	NA	NA	NA	NA	NA	NA	NA	NA	NA	NA	NA	NA	NA	NA
chr14	NIN	ENSG00000252945	ENSG00000252945	+	50844625	231917	NA	NA	NA	NA	NA	NA	NA	NA	NA	NA	NA	NA	NA	NA	NA	NA	NA	NA	NA	NA	NA	NA	NA	NA	NA	NA	NA	NA	NA	NA	NA	NA	NA	NA	NA	NA	NA	NA	NA	NA	NA	NA	NA
chr14	NIN	ENSG00000258687	ENSG00000258687	+	50848122	235414	0.24	-0.51	0.86	NA	NA	NA	NA	NA	NA	NA	NA	NA	NA	NA	NA	NA	NA	NA	NA	NA	NA	NA	NA	NA	NA	NA	NA	NA	NA	NA	NA	NA	NA	NA	NA	NA	NA	NA	NA	NA	NA	NA	NA
chr14	NIN	ENSG00000131969	ABHD12B	+	50872053	259345	1011.52	-1.29	9.3e-11	1.5e-09	NA	NA	NA	NA	4.57223	1.89569e-42	NA	NA	NA	NA	NA	NA	NA	NA	NA	NA	NA	NA	NA	NA	NA	NA	NA	NA	NA	NA	NA	NA	NA	NA	NA	NA	NA	NA	NA	NA	NA	NA	NA
chr14	NIN	ENSG00000259071	ENSG00000259071	-	50327909	284799	NA	NA	NA	NA	NA	NA	NA	NA	NA	NA	NA	NA	NA	NA	NA	NA	NA	NA	NA	NA	NA	NA	NA	NA	NA	NA	NA	NA	NA	NA	NA	NA	NA	NA	NA	NA	NA	NA	NA	NA	NA	NA	NA
chr14	NIN	ENSG00000258745	ENSG00000258745	+	50912226	299518	8.02	-0.31	0.37	0.5	NA	NA	NA	NA	NA	NA	NA	NA	NA	NA	NA	NA	NA	NA	NA	NA	NA	NA	NA	NA	NA	NA	NA	NA	NA	NA	NA	NA	NA	NA	NA	NA	NA	NA	NA	NA	NA	NA	NA
chr14	NIN	ENSG00000125375	DMAC2L	+	50312324	300384	784.11	-0.47	1.1e-07	1e-06	NA	NA	NA	NA	NA	NA	NA	NA	NA	NA	NA	NA	NA	NA	NA	NA	NA	NA	NA	NA	NA	NA	NA	NA	NA	NA	NA	NA	NA	NA	NA	NA	NA	NA	NA	NA	NA	NA	NA
chr14	NIN	ENSG00000087299	L2HGDH	-	50312229	300479	398.79	-0.34	0.00093	0.0036	0.735218	1.25246e-24	0.963646	1.95713e-189	1.1021	1.53641e-49	NA	NA	0.185775	1.05605e-15	NA	NA	-0.245655	6.05703e-05	NA	NA	NA	NA	-1.35257	4.85611e-09	0.228049	1.36975e-12	-0.4081	4.91218e-11	NA	NA	-1.6724	6.42244e-05	NA	NA	NA	NA	NA	NA	NA	NA	-2.69128	3.57621e-08	-2.29268
chr14	NIN	ENSG00000264712	MIR4504	-	50299946	312762	1.75	-1.39	0.032	0.074	NA	NA	NA	NA	NA	NA	NA	NA	NA	NA	NA	NA	NA	NA	NA	NA	NA	NA	NA	NA	NA	NA	NA	NA	NA	NA	NA	NA	NA	NA	NA	NA	NA	NA	NA	NA	NA	NA	NA
chr14	NIN	ENSG00000100504	PYGL	-	50944483	331775	3300.29	0.83	3.2e-08	3.3e-07	0.660582	3.34e-98	1.44142	0	1.39266	6.26e-55	1.61566	9.34737e-196	1.84069	0	NA	NA	NA	NA	-1.64339	2.30608e-19	NA	NA	-1.86889	8.1036e-69	-5.99876	1.74384e-213	-7.01718	6.02178e-175	-7.76253	2.72551e-93	0.548939	6.08582e-17	-1.32829	1.61946e-12	NA	NA	-2.10324	7.7203e-77	-0.699108	1.72754e-15	-2.44345	4.7847e-32	NA
chr14	NIN	ENSG00000258711	ENSG00000258711	-	50962002	349294	2.32	1.72	0.0048	0.015	NA	NA	NA	NA	NA	NA	NA	NA	NA	NA	NA	NA	NA	NA	NA	NA	NA	NA	NA	NA	NA	NA	NA	NA	NA	NA	NA	NA	NA	NA	NA	NA	NA	NA	NA	NA	NA	NA	NA
chr14	NIN	ENSG00000100485	SOS2	-	50231578	381130	2544.27	0	0.99	0.99	NA	NA	0.353502	2.41989e-259	NA	NA	NA	NA	0.503857	9.18513e-138	NA	NA	NA	NA	NA	NA	NA	NA	NA	NA	-0.172287	7.37227e-140	NA	NA	NA	NA	-0.266018	7.37987e-53	1.28959	0.00181895	NA	NA	NA	NA	NA	NA	NA	NA	NA
chr14	NIN	ENSG00000287990	ENSG00000287990	+	51022967	410259	NA	NA	NA	NA	NA	NA	NA	NA	NA	NA	NA	NA	NA	NA	NA	NA	NA	NA	NA	NA	NA	NA	NA	NA	NA	NA	NA	NA	NA	NA	NA	NA	NA	NA	NA	NA	NA	NA	NA	NA	NA	NA	NA
chr14	NIN	ENSG00000259055	ENSG00000259055	+	51088957	476249	1.69	0.47	0.52	0.64	NA	NA	NA	NA	NA	NA	NA	NA	NA	NA	NA	NA	NA	NA	NA	NA	NA	NA	NA	NA	NA	NA	NA	NA	NA	NA	NA	NA	NA	NA	NA	NA	NA	NA	NA	NA	NA	NA	NA
chr14	NIN	ENSG00000100505	TRIM9	-	51096061	483353	122.32	0.57	0.00049	0.002	NA	NA	NA	NA	3.59383	3.25268e-43	NA	NA	NA	NA	NA	NA	2.17128	1.4224e-91	NA	NA	NA	NA	NA	NA	NA	NA	NA	NA	NA	NA	NA	NA	NA	NA	NA	NA	NA	NA	NA	NA	NA	NA	NA
chr14	NIN	ENSG00000100483	VCPKMT	-	50116600	496108	280.49	-0.02	0.77	0.85	-0.12927	2.01015e-05	0.424907	5.01649e-238	NA	NA	NA	NA	0.227358	5.55349e-68	NA	NA	-0.362586	1.3686e-05	NA	NA	-1.47314	0.00215602	NA	NA	0.4212	4.54191e-36	NA	NA	NA	NA	0.425608	3.5594e-19	NA	NA	NA	NA	-0.18638	0.038323	-0.486904	1.34134e-14	NA	NA	-1.16634
chr14	NIN	ENSG00000214900	LINC01588	-	50105102	507606	215.61	-0.09	0.39	0.53	NA	NA	NA	NA	NA	NA	-2.74067	1.25641e-10	NA	NA	NA	NA	-2.26881	5.26552e-25	-4.21441	1.10529e-07	NA	NA	-3.87142	3.07646e-25	2.73325	2.62203e-35	1.25191	3.16247e-15	NA	NA	-1.09813	8.64029e-05	NA	NA	NA	NA	-2.80532	5.94764e-12	-3.96448	1.76623e-09	1.40241	8.06932e-256	NA
chr14	NIN	ENSG00000251792	Y_RNA	+	50086982	525726	1.9	-0.01	0.99	0.99	NA	NA	NA	NA	NA	NA	NA	NA	NA	NA	NA	NA	NA	NA	NA	NA	NA	NA	NA	NA	NA	NA	NA	NA	NA	NA	NA	NA	NA	NA	NA	NA	NA	NA	NA	NA	NA	NA	NA
chr14	NIN	ENSG00000201358	RN7SKP193	+	50068568	544140	1.8	0.05	0.95	0.97	NA	NA	NA	NA	NA	NA	NA	NA	NA	NA	NA	NA	NA	NA	NA	NA	NA	NA	NA	NA	NA	NA	NA	NA	NA	NA	NA	NA	NA	NA	NA	NA	NA	NA	NA	NA	NA	NA	NA
chr14	NIN	ENSG00000289531	ENSG00000289531	-	50062741	549967	NA	NA	NA	NA	NA	NA	NA	NA	NA	NA	NA	NA	NA	NA	NA	NA	NA	NA	NA	NA	NA	NA	NA	NA	NA	NA	NA	NA	NA	NA	NA	NA	NA	NA	NA	NA	NA	NA	NA	NA	NA	NA	NA
chr14	NIN	ENSG00000243038	ENSG00000243038	+	50052857	559851	0.76	-0.26	0.84	NA	NA	NA	NA	NA	NA	NA	NA	NA	NA	NA	NA	NA	NA	NA	NA	NA	NA	NA	NA	NA	NA	NA	NA	NA	NA	NA	NA	NA	NA	NA	NA	NA	NA	NA	NA	NA	NA	NA	NA
chr14	NIN	ENSG00000270788	PDLIM1P1	+	50050368	562340	2.72	0.2	0.68	0.78	NA	NA	NA	NA	NA	NA	NA	NA	NA	NA	NA	NA	NA	NA	NA	NA	NA	NA	NA	NA	NA	NA	NA	NA	NA	NA	NA	NA	NA	NA	NA	NA	NA	NA	NA	NA	NA	NA	NA
chr14	NIN	ENSG00000139921	TMX1	+	51240162	627454	1860.85	0.63	8e-09	9.4e-08	-0.208125	1.47738e-06	0.162743	7.30831e-184	0.155703	6.24209e-13	NA	NA	0.164814	6.76046e-82	NA	NA	NA	NA	NA	NA	NA	NA	0.200325	2.18596e-21	0.265886	4.35269e-78	-0.228102	7.69443e-48	NA	NA	0.167199	1.39951e-49	NA	NA	NA	NA	-0.305519	4.86561e-09	NA	NA	-0.306491	1.67464e-07	NA
chr14	NIN	ENSG00000201376	SNORA70	+	51244090	631382	5.81	-0.33	0.37	0.5	NA	NA	NA	NA	NA	NA	NA	NA	NA	NA	NA	NA	NA	NA	NA	NA	NA	NA	NA	NA	NA	NA	NA	NA	NA	NA	NA	NA	NA	NA	NA	NA	NA	NA	NA	NA	NA	NA	NA
chr14	NIN	ENSG00000201820	Y_RNA	-	51254023	641315	9.84	-0.02	0.95	0.97	NA	NA	NA	NA	NA	NA	NA	NA	NA	NA	NA	NA	NA	NA	NA	NA	NA	NA	NA	NA	NA	NA	NA	NA	NA	NA	NA	NA	NA	NA	NA	NA	NA	NA	NA	NA	NA	NA	NA
chr14	NIN	ENSG00000278038	MIR6076	+	49966399	646309	0.34	0.01	1	NA	NA	NA	NA	NA	NA	NA	NA	NA	NA	NA	NA	NA	NA	NA	NA	NA	NA	NA	NA	NA	NA	NA	NA	NA	NA	NA	NA	NA	NA	NA	NA	NA	NA	NA	NA	NA	NA	NA	NA
chr14	NIN	ENSG00000274704	Metazoa_SRP	-	49913760	698948	0.44	-0.82	0.78	NA	NA	NA	NA	NA	NA	NA	NA	NA	NA	NA	NA	NA	NA	NA	NA	NA	NA	NA	NA	NA	NA	NA	NA	NA	NA	NA	NA	NA	NA	NA	NA	NA	NA	NA	NA	NA	NA	NA	NA
chr14	NIN	ENSG00000251929	RNU6-189P	-	49901950	710758	0.91	-0.69	0.81	NA	NA	NA	NA	NA	NA	NA	NA	NA	NA	NA	NA	NA	NA	NA	NA	NA	NA	NA	NA	NA	NA	NA	NA	NA	NA	NA	NA	NA	NA	NA	NA	NA	NA	NA	NA	NA	NA	NA	NA
chr14	NIN	ENSG00000258955	LINC00519	-	51331918	719210	18.16	1.52	6.9e-10	9.8e-09	NA	NA	NA	NA	NA	NA	NA	NA	NA	NA	NA	NA	NA	NA	NA	NA	NA	NA	NA	NA	NA	NA	NA	NA	NA	NA	NA	NA	NA	NA	NA	NA	NA	NA	NA	NA	NA	NA	NA
chr14	NIN	ENSG00000165527	ARF6	+	49893079	719629	4025.49	0.13	0.021	0.051	-1.21871	3.38169e-55	-0.151855	2.08967e-101	-1.02838	8.4086e-29	-0.941551	1.29347e-49	NA	NA	NA	NA	-1.28106	4.42312e-241	-1.12395	7.09355e-17	-0.968393	2.29535e-08	-0.892835	8.97594e-20	1.14198	2.46079e-53	1.68187	0	1.31629	1.24824e-120	0.313298	6.88713e-32	NA	NA	NA	NA	-1.24058	3.25798e-98	-1.2275	2.9924e-90	0.280257	7.17979e-109	NA
chr14	NIN	ENSG00000258479	LINC00640	+	51333068	720360	122.69	-0.76	7.6e-08	7.4e-07	2.4862	2.29552e-208	0.497167	3.81193e-39	2.74149	2.11146e-208	1.92215	4.60794e-58	0.474623	6.02135e-12	NA	NA	-0.761666	2.07547e-08	-2.45491	4.03732e-05	NA	NA	-5.23574	5.63019e-25	-2.66398	1.81014e-23	-3.71626	8.35301e-20	-6.41565	3.29815e-10	-6.24983	3.0209e-05	NA	NA	NA	NA	-2.53338	2.20263e-14	-6.70357	2.00521e-07	-7.18321	6.96335e-12	-5.93937
chr14	NIN	ENSG00000282885	ENSG00000282885	-	49868192	744516	23.78	0	0.99	0.99	NA	NA	NA	NA	NA	NA	NA	NA	NA	NA	NA	NA	NA	NA	NA	NA	NA	NA	NA	NA	NA	NA	NA	NA	NA	NA	NA	NA	NA	NA	NA	NA	NA	NA	NA	NA	NA	NA	NA
chr14	NIN	ENSG00000278002	ENSG00000278002	+	49863072	749636	19.35	-0.92	3.2e-07	2.7e-06	NA	NA	NA	NA	NA	NA	NA	NA	NA	NA	NA	NA	NA	NA	NA	NA	NA	NA	NA	NA	NA	NA	NA	NA	NA	NA	NA	NA	NA	NA	NA	NA	NA	NA	NA	NA	NA	NA	NA
chr14	NIN	ENSG00000274012	RN7SL2	-	49862849	749859	1.39273e+06	0.44	0.019	0.047	NA	NA	NA	NA	NA	NA	NA	NA	NA	NA	NA	NA	NA	NA	NA	NA	NA	NA	NA	NA	NA	NA	NA	NA	NA	NA	NA	NA	NA	NA	NA	NA	NA	NA	NA	NA	NA	NA	NA
chr14	NIN	ENSG00000278771	RN7SL3	-	49853914	758794	31266.3	0.75	3.4e-05	0.00019	NA	NA	NA	NA	NA	NA	NA	NA	NA	NA	NA	NA	NA	NA	NA	NA	NA	NA	NA	NA	NA	NA	NA	NA	NA	NA	NA	NA	NA	NA	NA	NA	NA	NA	NA	NA	NA	NA	NA
chr14	NIN	ENSG00000165525	NEMF	-	49852821	759887	1725.45	0.19	0.016	0.041	NA	NA	-0.739598	7.81139e-17	0.169637	1.88133e-18	NA	NA	NA	NA	NA	NA	-0.109013	1.52168e-10	NA	NA	NA	NA	0.23881	5.89783e-36	0.54795	5.79471e-34	-0.173446	1.23983e-30	0.363045	1.4373e-05	-0.325679	4.01048e-59	NA	NA	NA	NA	NA	NA	0.138457	3.93657e-06	NA	NA	NA
chr14	NIN	ENSG00000258942	ENSG00000258942	-	51385603	772895	25.77	-1.28	4.3e-08	4.3e-07	NA	NA	NA	NA	NA	NA	NA	NA	NA	NA	NA	NA	NA	NA	NA	NA	NA	NA	NA	NA	NA	NA	NA	NA	NA	NA	NA	NA	NA	NA	NA	NA	NA	NA	NA	NA	NA	NA	NA
chr14	NIN	ENSG00000252474	RNU6-539P	+	49839725	772983	6.55	-0.87	0.013	0.034	NA	NA	NA	NA	NA	NA	NA	NA	NA	NA	NA	NA	NA	NA	NA	NA	NA	NA	NA	NA	NA	NA	NA	NA	NA	NA	NA	NA	NA	NA	NA	NA	NA	NA	NA	NA	NA	NA	NA
chr14	NIN	ENSG00000277634	Y_RNA	-	49839493	773215	5.23	-0.27	0.45	0.58	NA	NA	NA	NA	NA	NA	NA	NA	NA	NA	NA	NA	NA	NA	NA	NA	NA	NA	NA	NA	NA	NA	NA	NA	NA	NA	NA	NA	NA	NA	NA	NA	NA	NA	NA	NA	NA	NA	NA
chr14	NIN	ENSG00000258893	SETP2	+	51436038	823330	1.51	1.09	0.13	0.23	NA	NA	NA	NA	NA	NA	NA	NA	NA	NA	NA	NA	NA	NA	NA	NA	NA	NA	NA	NA	NA	NA	NA	NA	NA	NA	NA	NA	NA	NA	NA	NA	NA	NA	NA	NA	NA	NA	NA
chr14	NIN	ENSG00000165516	KLHDC2	+	49768130	844578	1121.01	-0.13	0.039	0.087	0.362378	1.07432e-62	-0.27394	1.99504e-88	NA	NA	0.356308	4.80912e-13	-0.505712	4.44182e-10	NA	NA	0.482985	1.43953e-18	0.378316	2.33561e-47	NA	NA	NA	NA	0.272281	4.72788e-58	-0.383945	6.09333e-45	0.161898	7.91503e-23	-0.916162	4.16279e-48	NA	NA	NA	NA	NA	NA	NA	NA	-1.90702	4.88082e-18	-1.51606
chr14	NIN	ENSG00000139926	FRMD6	+	51489100	876392	8580.99	0.34	0.00034	0.0015	NA	NA	0.439122	0	0.226766	2.03135e-59	-1.06189	2.21756e-30	0.355713	8.69853e-196	-5.34007	0.000115348	2.25783	0	2.37054	0	0.78533	5.59195e-07	-1.92473	4.17207e-96	-5.06235	0	-3.16723	4.98489e-225	-3.57794	3.31299e-138	-5.68795	1.98026e-90	NA	NA	NA	NA	-2.97467	1.91625e-139	-0.506692	1.75801e-12	-9.39383	4.9827e-157	-6.64359
chr14	NIN	ENSG00000258400	ENSG00000258400	-	49708792	903916	5.28	-0.76	0.058	0.12	NA	NA	NA	NA	NA	NA	NA	NA	NA	NA	NA	NA	NA	NA	NA	NA	NA	NA	NA	NA	NA	NA	NA	NA	NA	NA	NA	NA	NA	NA	NA	NA	NA	NA	NA	NA	NA	NA	NA
chr14	NIN	ENSG00000252400	RNU6-1291P	+	51522864	910156	12.4	-0.8	0.0015	0.0053	NA	NA	NA	NA	NA	NA	NA	NA	NA	NA	NA	NA	NA	NA	NA	NA	NA	NA	NA	NA	NA	NA	NA	NA	NA	NA	NA	NA	NA	NA	NA	NA	NA	NA	NA	NA	NA	NA	NA
chr14	NIN	ENSG00000197776	KLHDC1	+	49693105	919603	222.91	-0.45	2e-06	1.5e-05	NA	NA	NA	NA	NA	NA	NA	NA	NA	NA	NA	NA	1.44391	3.11636e-61	0.866474	5.46012e-31	NA	NA	NA	NA	-0.186762	7.89237e-13	-1.28128	1.88751e-13	-0.524456	8.00261e-05	-1.39359	0.000164972	NA	NA	NA	NA	NA	NA	NA	NA	NA	NA	-1.40358
chr14	NIN	ENSG00000100479	POLE2	-	49688422	924286	179.97	0.37	0.001	0.0039	1.59491	1.76316e-40	0.31346	5.58024e-31	1.10618	3.19876e-29	1.43372	0.0108159	NA	NA	NA	NA	-0.246552	0.00247207	NA	NA	NA	NA	NA	NA	0.344756	0.0178715	-2.18199	8.73743e-07	NA	NA	NA	NA	NA	NA	NA	NA	NA	NA	NA	NA	NA	NA	NA
chr14	NIN	ENSG00000221114	RNU6ATAC30P	+	49684544	928164	NA	NA	NA	NA	NA	NA	NA	NA	NA	NA	NA	NA	NA	NA	NA	NA	NA	NA	NA	NA	NA	NA	NA	NA	NA	NA	NA	NA	NA	NA	NA	NA	NA	NA	NA	NA	NA	NA	NA	NA	NA	NA	NA
chr14	NIN	ENSG00000258462	ENSG00000258462	+	49681302	931406	0.61	-0.62	0.65	NA	NA	NA	NA	NA	NA	NA	NA	NA	NA	NA	NA	NA	NA	NA	NA	NA	NA	NA	NA	NA	NA	NA	NA	NA	NA	NA	NA	NA	NA	NA	NA	NA	NA	NA	NA	NA	NA	NA	NA
chr14	NIN	ENSG00000259155	STK16P1	+	49677369	935339	4.98	-0.28	0.48	0.61	NA	NA	NA	NA	NA	NA	NA	NA	NA	NA	NA	NA	NA	NA	NA	NA	NA	NA	NA	NA	NA	NA	NA	NA	NA	NA	NA	NA	NA	NA	NA	NA	NA	NA	NA	NA	NA	NA	NA
chr14	NIN	ENSG00000165506	DNAAF2	-	49635244	977464	301.05	0.38	2.9e-06	2.1e-05	0.128932	2.56518e-08	0.331981	3.30244e-204	-0.234503	0.00406992	NA	NA	0.400103	4.79947e-83	NA	NA	NA	NA	0.101247	2.40143e-11	NA	NA	0.102389	1.67411e-05	0.154423	1.16552e-32	NA	NA	0.163633	2.83609e-10	1.13517	9.80302e-10	NA	NA	NA	NA	-0.274637	1.13969e-09	NA	NA	-1.8998	0.00187909	-1.69278
chr14	NIN	ENSG00000258450	ENSG00000258450	-	49629890	982818	5.26	-0.84	0.073	0.14	NA	NA	NA	NA	NA	NA	NA	NA	NA	NA	NA	NA	NA	NA	NA	NA	NA	NA	NA	NA	NA	NA	NA	NA	NA	NA	NA	NA	NA	NA	NA	NA	NA	NA	NA	NA	NA	NA	NA
chr14	NIN	ENSG00000258377	ENSG00000258377	-	49623480	989228	NA	NA	NA	NA	NA	NA	NA	NA	NA	NA	NA	NA	NA	NA	NA	NA	NA	NA	NA	NA	NA	NA	NA	NA	NA	NA	NA	NA	NA	NA	NA	NA	NA	NA	NA	NA	NA	NA	NA	NA	NA	NA	NA
chr14	NIN	ENSG00000168282	MGAT2	+	49620799	991909	48.88	0.97	2.5e-08	2.7e-07	NA	NA	NA	NA	NA	NA	NA	NA	-0.29035	7.43859e-09	1.09889	2.84878e-11	NA	NA	0.147377	7.05012e-14	NA	NA	1.12585	5.70817e-182	0.260806	1.09948e-37	-0.346104	3.50345e-27	NA	NA	1.05359	4.22e-06	NA	NA	NA	NA	-0.618316	3.68034e-10	-0.291872	9.06887e-08	-0.132789	3.99623e-20	NA
chr14	NIN	ENSG00000165502	RPL36AL	-	49620626	992082	3521.65	0.17	0.082	0.16	-0.668381	6.24217e-88	-0.533618	7.16184e-23	-0.785489	2.83984e-139	0.116692	1.23178e-38	NA	NA	-0.806183	0.000264935	NA	NA	NA	NA	-0.634573	5.05612e-19	NA	NA	NA	NA	0.501941	1.40477e-142	NA	NA	2.03393	0	NA	NA	-0.913169	0.000255116	0.224379	3.86765e-54	NA	NA	-0.485035	1.63827e-19	-0.783916
chr14	NIN	ENSG00000165501	LRR1	+	49598761	1013947	207.81	0.39	0.00036	0.0016	0.27122	7.03136e-12	0.342802	1.38048e-123	0.202123	1.59342e-08	NA	NA	0.146897	5.93493e-20	NA	NA	-0.949832	2.53707e-28	NA	NA	NA	NA	NA	NA	NA	NA	-0.681255	1.18493e-26	-0.465645	4.32601e-12	1.45647	0.00262177	-0.41017	0.0266618	NA	NA	-0.398275	3.14315e-06	-0.413073	3.94994e-08	0.658742	1.45547e-77	NA
chr14	NIN	ENSG00000258537	FRMD6-AS2	-	51651744	1039036	69.4	-0.79	0.0001	0.00052	NA	NA	2.72052	1.3155e-147	2.04501	1.7265e-11	NA	NA	1.67306	2.53863e-15	NA	NA	NA	NA	NA	NA	NA	NA	NA	NA	NA	NA	NA	NA	NA	NA	NA	NA	NA	NA	NA	NA	NA	NA	NA	NA	NA	NA	NA
chr17	SOX9	ENSG00000225818	ENSG00000225818	+	71596338	76865	NA	NA	NA	NA	NA	NA	NA	NA	NA	NA	NA	NA	NA	NA	NA	NA	NA	NA	NA	NA	NA	NA	NA	NA	NA	NA	NA	NA	NA	NA	NA	NA	NA	NA	NA	NA	NA	NA	NA	NA	NA	NA	NA
chr17	SOX9	ENSG00000228118	MYL6P5	+	71620978	101505	0.52	0.57	0.76	NA	NA	NA	NA	NA	NA	NA	NA	NA	NA	NA	NA	NA	NA	NA	NA	NA	NA	NA	NA	NA	NA	NA	NA	NA	NA	NA	NA	NA	NA	NA	NA	NA	NA	NA	NA	NA	NA	NA	NA
chr17	SOX9	ENSG00000238759	RNU7-155P	-	71298218	221255	NA	NA	NA	NA	NA	NA	NA	NA	NA	NA	NA	NA	NA	NA	NA	NA	NA	NA	NA	NA	NA	NA	NA	NA	NA	NA	NA	NA	NA	NA	NA	NA	NA	NA	NA	NA	NA	NA	NA	NA	NA	NA	NA
chr17	SOX9	ENSG00000286387	ENSG00000286387	-	71743468	223995	NA	NA	NA	NA	NA	NA	NA	NA	NA	NA	NA	NA	NA	NA	NA	NA	NA	NA	NA	NA	NA	NA	NA	NA	NA	NA	NA	NA	NA	NA	NA	NA	NA	NA	NA	NA	NA	NA	NA	NA	NA	NA	NA
chr17	SOX9	ENSG00000260785	CASC17	-	71202203	317270	NA	NA	NA	NA	NA	NA	NA	NA	NA	NA	NA	NA	NA	NA	NA	NA	NA	NA	NA	NA	NA	NA	NA	NA	NA	NA	NA	NA	NA	NA	NA	NA	NA	NA	NA	NA	NA	NA	NA	NA	NA	NA	NA
chr17	SOX9	ENSG00000283517	ENSG00000283517	-	71871750	352277	0.57	-0.57	0.74	NA	NA	NA	NA	NA	NA	NA	NA	NA	NA	NA	NA	NA	NA	NA	NA	NA	NA	NA	NA	NA	NA	NA	NA	NA	NA	NA	NA	NA	NA	NA	NA	NA	NA	NA	NA	NA	NA	NA	NA
chr17	SOX9	ENSG00000271101	ENSG00000271101	+	71011997	507476	NA	NA	NA	NA	NA	NA	NA	NA	NA	NA	NA	NA	NA	NA	NA	NA	NA	NA	NA	NA	NA	NA	NA	NA	NA	NA	NA	NA	NA	NA	NA	NA	NA	NA	NA	NA	NA	NA	NA	NA	NA	NA	NA
chr17	SOX9	ENSG00000256124	LINC01152	+	72030291	510818	60.34	-2.04	0.00052	0.0022	NA	NA	NA	NA	6.04552	1.7e-130	NA	NA	NA	NA	NA	NA	NA	NA	NA	NA	NA	NA	NA	NA	NA	NA	NA	NA	NA	NA	NA	NA	NA	NA	NA	NA	NA	NA	NA	NA	NA	NA	NA
chr17	SOX9	ENSG00000228639	ROCR	-	72058073	538600	13.99	-4.16	0.00025	0.0011	NA	NA	NA	NA	8.2897	1.01e-161	NA	NA	NA	NA	NA	NA	NA	NA	NA	NA	NA	NA	NA	NA	NA	NA	NA	NA	NA	NA	NA	NA	NA	NA	NA	NA	NA	NA	NA	NA	NA	NA	NA
chr17	SOX9	ENSG00000226101	LINC02097	+	72072333	552860	6.94	-1.78	0.00026	0.0012	NA	NA	NA	NA	NA	NA	NA	NA	NA	NA	NA	NA	NA	NA	NA	NA	NA	NA	NA	NA	NA	NA	NA	NA	NA	NA	NA	NA	NA	NA	NA	NA	NA	NA	NA	NA	NA	NA	NA
chr17	SOX9	ENSG00000125398	SOX9	+	72121020	601547	518.92	-0.58	0.038	0.085	NA	NA	0.616125	9.77e-169	5.19235	0	NA	NA	0.278435	4.62e-86	NA	NA	-1.93832	2.33e-54	NA	NA	-3.10266	3.81e-05	-5.1866	1.03e-63	-6.32499	9.78e-78	-7.47028	1.04e-64	-6.49785	1.5e-34	-4.05063	7.23e-19	NA	NA	NA	NA	-2.11413	1.15e-17	-1.2172	3.32e-07	-7.20279	3.61e-32	-6.54917
chr17	SOX9	ENSG00000288605	ENSG00000288605	-	72220948	701475	NA	NA	NA	NA	NA	NA	NA	NA	NA	NA	NA	NA	NA	NA	NA	NA	NA	NA	NA	NA	NA	NA	NA	NA	NA	NA	NA	NA	NA	NA	NA	NA	NA	NA	NA	NA	NA	NA	NA	NA	NA	NA	NA
chr17	SOX9	ENSG00000234899	SOX9-AS1	-	72237203	717730	79.3	-2.23	4.2e-08	4.3e-07	NA	NA	NA	NA	NA	NA	NA	NA	NA	NA	NA	NA	NA	NA	NA	NA	NA	NA	NA	NA	NA	NA	NA	NA	NA	NA	NA	NA	NA	NA	NA	NA	NA	NA	NA	NA	NA	NA	NA
chr17	SOX9	ENSG00000271239	ENSG00000271239	-	70779230	740243	NA	NA	NA	NA	NA	NA	NA	NA	NA	NA	NA	NA	NA	NA	NA	NA	NA	NA	NA	NA	NA	NA	NA	NA	NA	NA	NA	NA	NA	NA	NA	NA	NA	NA	NA	NA	NA	NA	NA	NA	NA	NA	NA
chr17	SOX9	ENSG00000264026	LINC02003	+	72342692	823219	9.88	-1.74	6e-07	4.8e-06	NA	NA	NA	NA	NA	NA	NA	NA	NA	NA	NA	NA	NA	NA	NA	NA	NA	NA	NA	NA	NA	NA	NA	NA	NA	NA	NA	NA	NA	NA	NA	NA	NA	NA	NA	NA	NA	NA	NA
chr17	SOX9	ENSG00000267471	ENSG00000267471	-	70629265	890208	NA	NA	NA	NA	NA	NA	NA	NA	NA	NA	NA	NA	NA	NA	NA	NA	NA	NA	NA	NA	NA	NA	NA	NA	NA	NA	NA	NA	NA	NA	NA	NA	NA	NA	NA	NA	NA	NA	NA	NA	NA	NA	NA
chr17	SOX9	ENSG00000263680	ENSG00000263680	+	72425939	906466	25.96	-0.88	5.6e-06	3.8e-05	NA	NA	NA	NA	NA	NA	NA	NA	NA	NA	NA	NA	NA	NA	NA	NA	NA	NA	NA	NA	NA	NA	NA	NA	NA	NA	NA	NA	NA	NA	NA	NA	NA	NA	NA	NA	NA	NA	NA
chr17	SOX9	ENSG00000227036	LINC00511	-	72640472	1120999	703.27	-0.15	0.22	0.34	1.46176	1.18e-160	1.69143	0	1.59949	3.57e-112	1.22112	9.8e-37	0.680964	6.38e-57	NA	NA	-1.43866	2.19e-50	NA	NA	-6.29606	0.00643533	-2.00219	5.36e-34	-1.85446	2.7e-53	-2.36883	3.1e-42	-3.51984	3.93e-26	-0.7073	3.16e-12	3.31727	7.09e-62	NA	NA	-1.25534	1.13e-13	-2.29523	7.18e-16	-6.55994	3.92e-29	-4.02832
chr3	SUCNR1	ENSG00000198829	SUCNR1	+	151873643	14550	194.97	0.12	0.44	0.58	-5.30229	1.43573e-07	-5.82139	1.93902e-06	-7.57588	2.83447e-07	-3.99202	4.05995e-07	-4.15155	0.0226335	NA	NA	NA	NA	NA	NA	NA	NA	-6.93067	8.33206e-11	-4.27531	2.13715e-13	-5.83331	2.00844e-11	-7.44466	0.000734827	NA	NA	NA	NA	NA	NA	-4.31197	1.68987e-07	2.82425	3.78399e-20	3.60613	0	2.41434
chr3	SUCNR1	ENSG00000242908	AADACL2-AS1	-	151928175	39982	18.5	-1.48	7.1e-08	6.9e-07	NA	NA	NA	NA	NA	NA	NA	NA	NA	NA	NA	NA	NA	NA	NA	NA	NA	NA	NA	NA	NA	NA	NA	NA	NA	NA	NA	NA	NA	NA	NA	NA	NA	NA	NA	NA	NA	NA	NA
chr3	SUCNR1	ENSG00000114771	AADAC	+	151814073	74120	451.15	-0.39	0.081	0.16	3.2232	4.10434e-153	0.382618	6.74704e-41	NA	NA	NA	NA	NA	NA	NA	NA	2.6376	3.79703e-05	NA	NA	NA	NA	NA	NA	NA	NA	NA	NA	NA	NA	NA	NA	NA	NA	NA	NA	NA	NA	NA	NA	NA	NA	NA
chr3	SUCNR1	ENSG00000290514	ENSG00000290514	+	151797484	90709	NA	NA	NA	NA	NA	NA	NA	NA	NA	NA	NA	NA	NA	NA	NA	NA	NA	NA	NA	NA	NA	NA	NA	NA	NA	NA	NA	NA	NA	NA	NA	NA	NA	NA	NA	NA	NA	NA	NA	NA	NA	NA	NA
chr3	SUCNR1	ENSG00000250271	ENSG00000250271	+	151797047	91146	1.52	-0.88	0.29	0.42	NA	NA	NA	NA	NA	NA	NA	NA	NA	NA	NA	NA	NA	NA	NA	NA	NA	NA	NA	NA	NA	NA	NA	NA	NA	NA	NA	NA	NA	NA	NA	NA	NA	NA	NA	NA	NA	NA	NA
chr3	SUCNR1	ENSG00000240602	AADACP1	+	151770474	117719	22.58	-0.84	0.0013	0.0047	NA	NA	NA	NA	NA	NA	NA	NA	NA	NA	NA	NA	NA	NA	NA	NA	NA	NA	NA	NA	NA	NA	NA	NA	NA	NA	NA	NA	NA	NA	NA	NA	NA	NA	NA	NA	NA	NA	NA
chr3	SUCNR1	ENSG00000291076	AADACP1	+	151770396	117797	NA	NA	NA	NA	NA	NA	NA	NA	NA	NA	NA	NA	NA	NA	NA	NA	NA	NA	NA	NA	NA	NA	NA	NA	NA	NA	NA	NA	NA	NA	NA	NA	NA	NA	NA	NA	NA	NA	NA	NA	NA	NA	NA
chr3	SUCNR1	ENSG00000242097	ENSG00000242097	-	151762011	126182	78.39	-1.01	8.3e-11	1.4e-09	NA	NA	NA	NA	NA	NA	NA	NA	NA	NA	NA	NA	NA	NA	NA	NA	NA	NA	NA	NA	NA	NA	NA	NA	NA	NA	NA	NA	NA	NA	NA	NA	NA	NA	NA	NA	NA	NA	NA
chr3	SUCNR1	ENSG00000197953	AADACL2	+	151733916	154277	1978.54	-0.56	0.00011	0.00055	5.53589	0	1.87232	1.43152e-286	NA	NA	-3.81467	3.28421e-11	-3.34302	6.67385e-05	NA	NA	-5.81743	7.11571e-48	-4.13931	1.09509e-07	NA	NA	-5.74962	3.11256e-26	-3.84496	2.83757e-25	-4.68891	4.37252e-20	-7.19101	2.37137e-10	-6.46663	2.47274e-05	NA	NA	NA	NA	-6.26903	1.50756e-15	-6.92037	1.92531e-08	-7.40001	9.96947e-11	-7.00897
chr3	SUCNR1	ENSG00000241151	LINC02066	+	151637174	251019	5.41	-1.06	0.01	0.028	NA	NA	NA	NA	NA	NA	NA	NA	NA	NA	NA	NA	NA	NA	NA	NA	NA	NA	NA	NA	NA	NA	NA	NA	NA	NA	NA	NA	NA	NA	NA	NA	NA	NA	NA	NA	NA	NA	NA
chr3	SUCNR1	ENSG00000239941	LINC02917	-	152151724	263531	4.62	-0.31	0.42	0.55	NA	NA	NA	NA	NA	NA	NA	NA	NA	NA	NA	NA	NA	NA	NA	NA	NA	NA	NA	NA	NA	NA	NA	NA	NA	NA	NA	NA	NA	NA	NA	NA	NA	NA	NA	NA	NA	NA	NA
chr3	SUCNR1	ENSG00000289315	ENSG00000289315	-	152205461	317268	NA	NA	NA	NA	NA	NA	NA	NA	NA	NA	NA	NA	NA	NA	NA	NA	NA	NA	NA	NA	NA	NA	NA	NA	NA	NA	NA	NA	NA	NA	NA	NA	NA	NA	NA	NA	NA	NA	NA	NA	NA	NA	NA
chr3	SUCNR1	ENSG00000264330	MIR5186	-	151565995	322198	0.23	-0.12	0.97	NA	NA	NA	NA	NA	NA	NA	NA	NA	NA	NA	NA	NA	NA	NA	NA	NA	NA	NA	NA	NA	NA	NA	NA	NA	NA	NA	NA	NA	NA	NA	NA	NA	NA	NA	NA	NA	NA	NA	NA
chr3	SUCNR1	ENSG00000152601	MBNL1	+	152243828	355635	10226.4	0.19	0.028	0.065	-1.35466	5.64655e-151	-1.03445	5.26967e-23	-0.975816	8.02493e-75	-0.9065	4.87994e-65	-1.01039	2.92623e-13	-1.69994	3.56408e-13	NA	NA	0.415338	2.20224e-117	0.439834	0.0013892	0.498665	7.97058e-196	1.1762	1.54114e-84	0.731268	1.43458e-129	0.635834	3.59306e-17	-1.05196	3.56387e-179	-0.460124	5.90166e-11	NA	NA	-0.56133	1.52842e-14	NA	NA	NA	NA	-0.541772
chr3	SUCNR1	ENSG00000229619	MBNL1-AS1	-	152269590	381397	202.88	0.33	0.024	0.057	NA	NA	NA	NA	NA	NA	0.267973	4.44375e-05	NA	NA	NA	NA	NA	NA	0.350734	1.08498e-11	NA	NA	NA	NA	-0.231576	1.70564e-16	-0.352632	8.33744e-05	-0.675811	2.793e-05	-2.53052	2.93654e-10	NA	NA	NA	NA	2.29659	3.27965e-171	1.62007	0.0242568	NA	NA	-2.03355
chr3	SUCNR1	ENSG00000242119	ENSG00000242119	+	151499639	388554	1.54	0.55	0.55	0.67	NA	NA	NA	NA	NA	NA	NA	NA	NA	NA	NA	NA	NA	NA	NA	NA	NA	NA	NA	NA	NA	NA	NA	NA	NA	NA	NA	NA	NA	NA	NA	NA	NA	NA	NA	NA	NA	NA	NA
chr3	SUCNR1	ENSG00000242810	MRPL42P6	-	151476174	412019	2.85	-0.53	0.26	0.39	NA	NA	NA	NA	NA	NA	NA	NA	NA	NA	NA	NA	NA	NA	NA	NA	NA	NA	NA	NA	NA	NA	NA	NA	NA	NA	NA	NA	NA	NA	NA	NA	NA	NA	NA	NA	NA	NA	NA
chr3	SUCNR1	ENSG00000152580	IGSF10	-	151461061	427132	2697.99	-1.1	1.6e-06	1.2e-05	-6.22871	2.35821e-29	-5.33316	2.05199e-20	-3.32535	3.44394e-13	-4.21668	8.64628e-27	-4.04929	6.28745e-09	NA	NA	5.00074	0	1.52719	2.93209e-209	NA	NA	-7.52603	1.34462e-43	-4.97994	1.19697e-50	-6.39366	7.43569e-41	-3.23249	1.73964e-19	-8.10286	1.79599e-11	-5.90769	8.59683e-05	NA	NA	-3.64995	7.19323e-26	-2.61873	3.6837e-11	-3.86219	1.43233e-10	-2.78228
chr3	SUCNR1	ENSG00000221962	TMEM14EP	-	152340904	452711	136.19	-0.34	0.049	0.1	NA	NA	NA	NA	NA	NA	NA	NA	NA	NA	NA	NA	NA	NA	NA	NA	NA	NA	NA	NA	NA	NA	NA	NA	NA	NA	NA	NA	NA	NA	NA	NA	NA	NA	NA	NA	NA	NA	NA
chr3	SUCNR1	ENSG00000293032	TMEM14EP	-	152340990	452797	NA	NA	NA	NA	NA	NA	NA	NA	NA	NA	NA	NA	NA	NA	NA	NA	NA	NA	NA	NA	NA	NA	NA	NA	NA	NA	NA	NA	NA	NA	NA	NA	NA	NA	NA	NA	NA	NA	NA	NA	NA	NA	NA
chr3	SUCNR1	ENSG00000169313	P2RY12	-	151384753	503440	45.7	-0.37	0.093	0.17	NA	NA	NA	NA	NA	NA	NA	NA	NA	NA	NA	NA	NA	NA	NA	NA	NA	NA	NA	NA	NA	NA	NA	NA	NA	NA	NA	NA	NA	NA	6.20978	2.34252e-14	NA	NA	NA	NA	NA	NA	5.07519
chr3	SUCNR1	ENSG00000181631	P2RY13	-	151329549	558644	443.96	0.85	0.00019	0.00089	-6.19786	0.00148749	-6.64857	0.000935483	-6.65646	0.0178539	-7.48055	0.00264592	NA	NA	NA	NA	-6.43416	1.56416e-14	NA	NA	NA	NA	-4.97594	3.06681e-05	-5.15809	1.76678e-07	-5.22621	1.95321e-05	NA	NA	NA	NA	NA	NA	NA	NA	-5.69883	0.00368794	NA	NA	3.84801	0	4.59848
chr3	SUCNR1	ENSG00000201217	Y_RNA	+	152449272	561079	25.76	-0.18	0.38	0.51	NA	NA	NA	NA	NA	NA	NA	NA	NA	NA	NA	NA	NA	NA	NA	NA	NA	NA	NA	NA	NA	NA	NA	NA	NA	NA	NA	NA	NA	NA	NA	NA	NA	NA	NA	NA	NA	NA	NA
chr3	SUCNR1	ENSG00000138271	GPR87	-	151316820	571373	1054.19	-0.14	0.24	0.37	2.23027	0	1.87834	0	2.87948	0	1.37071	1.46815e-08	2.02097	0	NA	NA	-8.12216	5.49763e-133	-8.35814	1.00285e-30	-6.38166	1.76273e-05	-8.03213	1.63528e-73	-6.92456	1.27427e-76	-7.5432	3.45955e-63	-8.45282	5.47045e-34	-7.72844	2.84687e-19	-6.8353	3.02735e-09	NA	NA	-3.95868	2.70638e-46	-4.50133	2.62332e-25	-7.59624	3.40197e-36	-4.98295
chr3	SUCNR1	ENSG00000286273	ENSG00000286273	+	151293317	594876	NA	NA	NA	NA	NA	NA	NA	NA	NA	NA	NA	NA	NA	NA	NA	NA	NA	NA	NA	NA	NA	NA	NA	NA	NA	NA	NA	NA	NA	NA	NA	NA	NA	NA	NA	NA	NA	NA	NA	NA	NA	NA	NA
chr3	SUCNR1	ENSG00000243305	ENSG00000243305	-	152496813	608620	1.08	1.04	0.51	0.64	NA	NA	NA	NA	NA	NA	NA	NA	NA	NA	NA	NA	NA	NA	NA	NA	NA	NA	NA	NA	NA	NA	NA	NA	NA	NA	NA	NA	NA	NA	NA	NA	NA	NA	NA	NA	NA	NA	NA
chr3	SUCNR1	ENSG00000174944	P2RY14	-	151278542	609651	611.11	-0.38	0.04	0.088	-7.95279	2.78735e-22	-8.36574	3.59883e-21	-9.34377	1.29346e-19	-9.32444	2.61308e-19	-7.60624	2.47227e-09	NA	NA	NA	NA	-3.16939	7.80496e-05	NA	NA	-7.76896	8.10478e-30	-3.72689	1.1636e-28	-2.51438	4.48035e-17	-1.95073	9.21773e-07	NA	NA	-7.34075	0.0297079	NA	NA	-3.76337	1.21938e-16	1.44809	8.14501e-10	2.91623	0	3.55129
chr3	SUCNR1	ENSG00000239570	SETP11	+	151269440	618753	10.58	-0.63	0.07	0.14	NA	NA	NA	NA	NA	NA	NA	NA	NA	NA	NA	NA	NA	NA	NA	NA	NA	NA	NA	NA	NA	NA	NA	NA	NA	NA	NA	NA	NA	NA	NA	NA	NA	NA	NA	NA	NA	NA	NA
chr3	SUCNR1	ENSG00000174946	GPR171	-	151203216	684977	103.12	0.87	4e-05	0.00022	-10.5134	1.11151e-36	-7.76812	6.40518e-30	-6.76793	9.3542e-28	-10.1891	1.4472e-29	-8.44641	4.91701e-16	NA	NA	-8.51695	1.75218e-87	-7.01332	2.6806e-15	-7.7518	0.00311094	-9.07275	6.8095e-50	2.30697	4.22485e-141	3.08399	0	2.67005	6.32768e-284	-3.9587	2.59583e-10	-6.49679	0.000106957	NA	NA	-9.20095	1.22464e-29	-6.2045	3.38889e-16	-1.10602	7.01979e-20	-3.93004
chr3	SUCNR1	ENSG00000199994	RNA5SP145	+	151188099	700094	NA	NA	NA	NA	NA	NA	NA	NA	NA	NA	NA	NA	NA	NA	NA	NA	NA	NA	NA	NA	NA	NA	NA	NA	NA	NA	NA	NA	NA	NA	NA	NA	NA	NA	NA	NA	NA	NA	NA	NA	NA	NA	NA
chr3	SUCNR1	ENSG00000244545	ENSG00000244545	+	152648146	759953	NA	NA	NA	NA	NA	NA	NA	NA	NA	NA	NA	NA	NA	NA	NA	NA	NA	NA	NA	NA	NA	NA	NA	NA	NA	NA	NA	NA	NA	NA	NA	NA	NA	NA	NA	NA	NA	NA	NA	NA	NA	NA	NA
chr3	SUCNR1	ENSG00000287706	ENSG00000287706	+	152650478	762285	NA	NA	NA	NA	NA	NA	NA	NA	NA	NA	NA	NA	NA	NA	NA	NA	NA	NA	NA	NA	NA	NA	NA	NA	NA	NA	NA	NA	NA	NA	NA	NA	NA	NA	NA	NA	NA	NA	NA	NA	NA	NA	NA
chr3	SUCNR1	ENSG00000144893	MED12L	+	151085286	802907	84.78	0.14	0.21	0.33	NA	NA	NA	NA	NA	NA	NA	NA	NA	NA	NA	NA	NA	NA	NA	NA	NA	NA	NA	NA	NA	NA	NA	NA	NA	NA	NA	NA	NA	NA	NA	NA	NA	NA	NA	NA	1.92369	2.91084e-14	NA
chr3	SUCNR1	ENSG00000276055	ENSG00000276055	+	151079506	808687	NA	NA	NA	NA	NA	NA	NA	NA	NA	NA	NA	NA	NA	NA	NA	NA	NA	NA	NA	NA	NA	NA	NA	NA	NA	NA	NA	NA	NA	NA	NA	NA	NA	NA	NA	NA	NA	NA	NA	NA	NA	NA	NA
chr3	SUCNR1	ENSG00000242561	ATP5MGP5	-	152800732	912539	0.21	0.09	0.98	NA	NA	NA	NA	NA	NA	NA	NA	NA	NA	NA	NA	NA	NA	NA	NA	NA	NA	NA	NA	NA	NA	NA	NA	NA	NA	NA	NA	NA	NA	NA	NA	NA	NA	NA	NA	NA	NA	NA	NA
chr3	SUCNR1	ENSG00000163646	CLRN1	-	150972727	915466	1.08	0.65	0.55	0.67	NA	NA	NA	NA	NA	NA	NA	NA	NA	NA	NA	NA	NA	NA	NA	NA	NA	NA	NA	NA	NA	NA	NA	NA	NA	NA	NA	NA	NA	NA	NA	NA	NA	NA	NA	NA	NA	NA	NA
chr3	SUCNR1	ENSG00000260234	ENSG00000260234	-	150941743	946450	1.03	-0.84	0.49	0.62	NA	NA	NA	NA	NA	NA	NA	NA	NA	NA	NA	NA	NA	NA	NA	NA	NA	NA	NA	NA	NA	NA	NA	NA	NA	NA	NA	NA	NA	NA	NA	NA	NA	NA	NA	NA	NA	NA	NA
chr3	SUCNR1	ENSG00000169860	P2RY1	+	152835131	946938	1743.58	0.16	0.18	0.29	2.5126	0	0.920479	2.13481e-157	0.944055	4.22949e-14	2.57369	2.68246e-251	0.820236	2.63262e-62	NA	NA	-1.81706	2.30841e-46	-4.04596	7.13211e-17	-6.11147	0.00227199	-2.20755	1.72067e-26	-4.44863	3.0224e-53	-6.63516	1.16451e-44	-3.60004	8.06912e-20	-0.535424	1.3551e-07	-0.895047	0.00476597	NA	NA	-8.71352	6.64678e-35	-2.35125	1.05005e-14	-1.61053	0.000155905	NA
chr3	SUCNR1	ENSG00000214237	MINDY4B	-	150905439	982754	1.48	-0.54	0.44	0.57	NA	NA	NA	NA	NA	NA	NA	NA	NA	NA	NA	NA	NA	NA	NA	NA	NA	NA	NA	NA	NA	NA	NA	NA	NA	NA	NA	NA	NA	NA	NA	NA	NA	NA	NA	NA	9.7077	2.24409e-100	NA
chr3	SUCNR1	ENSG00000243273	ENSG00000243273	+	150890570	997623	0.36	0.8	0.79	NA	NA	NA	NA	NA	NA	NA	NA	NA	NA	NA	NA	NA	NA	NA	NA	NA	NA	NA	NA	NA	NA	NA	NA	NA	NA	NA	NA	NA	NA	NA	NA	NA	NA	NA	NA	NA	NA	NA	NA
chr3	SUCNR1	ENSG00000239265	CLRN1-AS1	+	150852484	1035709	0.4	-0.08	0.98	NA	NA	NA	NA	NA	NA	NA	NA	NA	NA	NA	NA	NA	NA	NA	NA	NA	NA	NA	NA	NA	NA	NA	NA	NA	NA	NA	NA	NA	NA	NA	NA	NA	NA	NA	NA	NA	NA	NA	NA
chr6	HLA	ENSG00000196301	HLA-DRB9	-	32473500	15294	14.44	0.25	0.3	0.43	NA	NA	NA	NA	NA	NA	NA	NA	NA	NA	NA	NA	NA	NA	NA	NA	NA	NA	NA	NA	NA	NA	NA	NA	NA	NA	NA	NA	NA	NA	NA	NA	NA	NA	NA	NA	NA	NA	NA
chr6	HLA	ENSG00000204287	HLA-DRA	+	32439878	18328	30460.1	0.97	2.2e-11	4.2e-10	-16.1008	7.90955e-197	-19.2402	2.32301e-57	-13.0548	6.53647e-96	-16.6848	9.77791e-157	-18.3982	8.75565e-45	NA	NA	-10.2136	2.24304e-254	-12.8602	3.3624e-66	-11.4578	4.25449e-19	-1.88293	0	-7.94078	1.49083e-114	-7.73732	1.29165e-66	NA	NA	-10.5212	3.00105e-100	-17.064	1.73338e-45	NA	NA	-19.2124	9.59154e-190	-18.4109	3.52937e-116	5.12804	0	2.62619
chr6	HLA	ENSG00000277402	MIR6891	-	31355316	21322	0.26	-0.17	0.95	NA	NA	NA	NA	NA	NA	NA	NA	NA	NA	NA	NA	NA	NA	NA	NA	NA	NA	NA	NA	NA	NA	NA	NA	NA	NA	NA	NA	NA	NA	NA	NA	NA	NA	NA	NA	NA	NA	NA	NA
chr6	HLA	ENSG00000271581	ENSG00000271581	+	31356647	22653	2.86	0.5	0.31	0.44	NA	NA	NA	NA	NA	NA	NA	NA	NA	NA	NA	NA	NA	NA	NA	NA	NA	NA	NA	NA	NA	NA	NA	NA	NA	NA	NA	NA	NA	NA	NA	NA	NA	NA	NA	NA	NA	NA	NA
chr6	HLA	ENSG00000229836	ENSG00000229836	-	31308549	25445	NA	NA	NA	NA	NA	NA	NA	NA	NA	NA	NA	NA	NA	NA	NA	NA	NA	NA	NA	NA	NA	NA	NA	NA	NA	NA	NA	NA	NA	NA	NA	NA	NA	NA	NA	NA	NA	NA	NA	NA	NA	NA	NA
chr6	HLA	ENSG00000256166	LINC02571	-	31301642	32352	NA	NA	NA	NA	NA	NA	NA	NA	NA	NA	NA	NA	NA	NA	NA	NA	NA	NA	NA	NA	NA	NA	NA	NA	NA	NA	NA	NA	NA	NA	NA	NA	NA	NA	NA	NA	NA	NA	NA	NA	NA	NA	NA
chr6	HLA	ENSG00000228432	DHFRP2	-	31366898	32904	NA	NA	NA	NA	NA	NA	NA	NA	NA	NA	NA	NA	NA	NA	NA	NA	NA	NA	NA	NA	NA	NA	NA	NA	NA	NA	NA	NA	NA	NA	NA	NA	NA	NA	NA	NA	NA	NA	NA	NA	NA	NA	NA
chr6	HLA	ENSG00000285647	ENSG00000285647	+	31367057	33063	NA	NA	NA	NA	NA	NA	NA	NA	NA	NA	NA	NA	NA	NA	NA	NA	NA	NA	NA	NA	NA	NA	NA	NA	NA	NA	NA	NA	NA	NA	NA	NA	NA	NA	NA	NA	NA	NA	NA	NA	NA	NA	NA
chr6	HLA	ENSG00000234745	HLA-B	-	31367067	33073	36535.8	0.42	0.00019	0.00087	NA	NA	-0.899615	4.46087e-45	-2.66352	0	-0.632651	7.25896e-05	-0.801242	3.41371e-16	-1.32103	4.52701e-06	-0.86919	0	-1.25741	4.36178e-219	NA	NA	0.642476	0	1.12371	0	1.15508	0	1.32402	0	-2.53237	0	-1.36596	1.86536e-102	NA	NA	-2.54608	0	NA	NA	0.21807	2.17658e-83	NA
chr6	HLA	ENSG00000293281	ENSG00000293281	-	31367354	33360	NA	NA	NA	NA	NA	NA	NA	NA	NA	NA	NA	NA	NA	NA	NA	NA	NA	NA	NA	NA	NA	NA	NA	NA	NA	NA	NA	NA	NA	NA	NA	NA	NA	NA	NA	NA	NA	NA	NA	NA	NA	NA	NA
chr6	HLA	ENSG00000201658	RNU6-283P	+	31370134	36140	NA	NA	NA	NA	NA	NA	NA	NA	NA	NA	NA	NA	NA	NA	NA	NA	NA	NA	NA	NA	NA	NA	NA	NA	NA	NA	NA	NA	NA	NA	NA	NA	NA	NA	NA	NA	NA	NA	NA	NA	NA	NA	NA
chr6	HLA	ENSG00000230994	FGFR3P1	+	31377419	43425	NA	NA	NA	NA	NA	NA	NA	NA	NA	NA	NA	NA	NA	NA	NA	NA	NA	NA	NA	NA	NA	NA	NA	NA	NA	NA	NA	NA	NA	NA	NA	NA	NA	NA	NA	NA	NA	NA	NA	NA	NA	NA	NA
chr6	HLA	ENSG00000231402	WASF5P	-	31288964	45030	0.25	0.15	0.96	NA	NA	NA	NA	NA	NA	NA	NA	NA	NA	NA	NA	NA	NA	NA	NA	NA	NA	NA	NA	NA	NA	NA	NA	NA	NA	NA	NA	NA	NA	NA	NA	NA	NA	NA	NA	NA	NA	NA	NA
chr6	HLA	ENSG00000223702	ZDHHC20P2	+	31380411	46417	NA	NA	NA	NA	NA	NA	NA	NA	NA	NA	NA	NA	NA	NA	NA	NA	NA	NA	NA	NA	NA	NA	NA	NA	NA	NA	NA	NA	NA	NA	NA	NA	NA	NA	NA	NA	NA	NA	NA	NA	NA	NA	NA
chr6	HLA	ENSG00000225851	HLA-S	-	31382288	48294	0.25	-0.26	0.93	NA	NA	NA	NA	NA	NA	NA	NA	NA	NA	NA	NA	NA	NA	NA	NA	NA	NA	NA	NA	NA	NA	NA	NA	NA	NA	NA	NA	NA	NA	NA	NA	NA	NA	NA	NA	NA	NA	NA	NA
chr6	HLA	ENSG00000204290	BTNL2	-	32407181	51025	5.29	-0.1	0.78	0.85	NA	NA	NA	NA	NA	NA	NA	NA	NA	NA	NA	NA	NA	NA	NA	NA	NA	NA	NA	NA	NA	NA	NA	NA	NA	NA	NA	NA	NA	NA	NA	NA	NA	NA	NA	NA	NA	NA	NA
chr6	HLA	ENSG00000227939	RPL3P2	+	31280317	53677	86.22	-0.36	0.0098	0.027	NA	NA	NA	NA	NA	NA	NA	NA	NA	NA	NA	NA	NA	NA	NA	NA	NA	NA	NA	NA	NA	NA	NA	NA	NA	NA	NA	NA	NA	NA	NA	NA	NA	NA	NA	NA	NA	NA	NA
chr6	HLA	ENSG00000214892	USP8P1	+	31275572	58422	1.54	-0.31	0.61	0.72	NA	NA	NA	NA	NA	NA	NA	NA	NA	NA	NA	NA	NA	NA	NA	NA	NA	NA	NA	NA	NA	NA	NA	NA	NA	NA	NA	NA	NA	NA	NA	NA	NA	NA	NA	NA	NA	NA	NA
chr6	HLA	ENSG00000272221	ENSG00000272221	-	31395495	61501	45.65	-0.12	0.37	0.51	NA	NA	NA	NA	NA	NA	NA	NA	NA	NA	NA	NA	NA	NA	NA	NA	NA	NA	NA	NA	NA	NA	NA	NA	NA	NA	NA	NA	NA	NA	NA	NA	NA	NA	NA	NA	NA	NA	NA
chr6	HLA	ENSG00000288813	ENSG00000288813	+	31272240	61754	NA	NA	NA	NA	NA	NA	NA	NA	NA	NA	NA	NA	NA	NA	NA	NA	NA	NA	NA	NA	NA	NA	NA	NA	NA	NA	NA	NA	NA	NA	NA	NA	NA	NA	NA	NA	NA	NA	NA	NA	NA	NA	NA
chr6	HLA	ENSG00000204525	HLA-C	-	31272130	61864	18040.4	0.49	7.7e-06	5e-05	-0.535007	0.00993983	-1.18173	3.97093e-130	-2.47511	0	-0.660557	8.80039e-21	-0.954059	8.09298e-50	NA	NA	-0.274881	2.30806e-25	-0.787325	9.70958e-55	0.607774	6.6828e-30	0.335493	3.8386e-169	1.21519	0	0.966638	0	1.26364	0	-2.35615	0	-0.54167	8.58038e-19	NA	NA	-1.73647	0	NA	NA	NA	NA	-0.565792
chr6	HLA	ENSG00000204520	MICA	+	31399784	65790	459.19	-0.12	0.049	0.1	-1.17987	2.29175e-05	-0.516819	1.1975e-40	NA	NA	NA	NA	NA	NA	NA	NA	0.713229	9.73948e-29	0.752342	5.49224e-80	NA	NA	0.398997	5.31702e-32	0.141203	5.65105e-52	NA	NA	0.291985	1.0066e-11	-1.01247	7.03683e-33	NA	NA	NA	NA	NA	NA	0.162568	0.00523664	-1.84507	6.2642e-09	-1.31854
chr6	HLA	ENSG00000288587	ENSG00000288587	+	31400702	66708	NA	NA	NA	NA	NA	NA	NA	NA	NA	NA	NA	NA	NA	NA	NA	NA	NA	NA	NA	NA	NA	NA	NA	NA	NA	NA	NA	NA	NA	NA	NA	NA	NA	NA	NA	NA	NA	NA	NA	NA	NA	NA	NA
chr6	HLA	ENSG00000199332	Y_RNA	-	31402250	68256	10.19	-0.91	0.013	0.034	NA	NA	NA	NA	NA	NA	NA	NA	NA	NA	NA	NA	NA	NA	NA	NA	NA	NA	NA	NA	NA	NA	NA	NA	NA	NA	NA	NA	NA	NA	NA	NA	NA	NA	NA	NA	NA	NA	NA
chr6	HLA	ENSG00000198502	HLA-DRB5	-	32530287	72081	3259.16	0.78	3.8e-11	6.9e-10	-12.0138	5.1388e-86	-11.6677	3.23755e-82	-12.2998	8.64044e-74	-13.8519	3.09153e-62	-14.7487	6.25781e-52	NA	NA	-8.15263	5.12566e-174	-14.9373	3.14597e-51	-10.2504	1.1162e-11	0.270533	0	-5.28596	2.37384e-103	-5.87819	9.35476e-81	-4.06849	1.14006e-25	-7.08871	8.32644e-38	-12.1159	4.17267e-21	NA	NA	-13.4559	6.10782e-99	-9.82373	6.03312e-54	4.37254	0	3.01116
chr6	HLA	ENSG00000204296	TSBP1	-	32371907	86299	15.44	-0.46	0.098	0.18	NA	NA	NA	NA	NA	NA	NA	NA	NA	NA	NA	NA	NA	NA	NA	NA	NA	NA	NA	NA	NA	NA	NA	NA	NA	NA	NA	NA	NA	NA	NA	NA	NA	NA	NA	NA	NA	NA	NA
chr6	HLA	ENSG00000251916	RNU1-61P	-	32550090	91884	1.34	0.01	1	1	NA	NA	NA	NA	NA	NA	NA	NA	NA	NA	NA	NA	NA	NA	NA	NA	NA	NA	NA	NA	NA	NA	NA	NA	NA	NA	NA	NA	NA	NA	NA	NA	NA	NA	NA	NA	NA	NA	NA
chr6	HLA	ENSG00000229391	HLA-DRB6	-	32558186	99980	450.89	0.73	5.3e-10	7.7e-09	NA	NA	NA	NA	NA	NA	NA	NA	NA	NA	NA	NA	NA	NA	NA	NA	NA	NA	NA	NA	NA	NA	NA	NA	NA	NA	NA	NA	NA	NA	NA	NA	NA	NA	NA	NA	NA	NA	NA
chr6	HLA	ENSG00000290878	HLA-DRB6	-	32560022	101816	NA	NA	NA	NA	NA	NA	NA	NA	NA	NA	NA	NA	NA	NA	NA	NA	NA	NA	NA	NA	NA	NA	NA	NA	NA	NA	NA	NA	NA	NA	NA	NA	NA	NA	NA	NA	NA	NA	NA	NA	NA	NA	NA
chr6	HLA	ENSG00000223335	RNU6-603P	+	32352877	105329	0.63	-0.83	0.77	NA	NA	NA	NA	NA	NA	NA	NA	NA	NA	NA	NA	NA	NA	NA	NA	NA	NA	NA	NA	NA	NA	NA	NA	NA	NA	NA	NA	NA	NA	NA	NA	NA	NA	NA	NA	NA	NA	NA	NA
chr6	HLA	ENSG00000230174	LINC01149	+	31441667	107673	1.31	-0.79	0.55	0.67	NA	NA	NA	NA	NA	NA	NA	NA	NA	NA	NA	NA	NA	NA	NA	NA	NA	NA	NA	NA	NA	NA	NA	NA	NA	NA	NA	NA	NA	NA	NA	NA	NA	NA	NA	NA	NA	NA	NA
chr6	HLA	ENSG00000255899	ENSG00000255899	-	31225058	108936	NA	NA	NA	NA	NA	NA	NA	NA	NA	NA	NA	NA	NA	NA	NA	NA	NA	NA	NA	NA	NA	NA	NA	NA	NA	NA	NA	NA	NA	NA	NA	NA	NA	NA	NA	NA	NA	NA	NA	NA	NA	NA	NA
chr6	HLA	ENSG00000255726	ENSG00000255726	+	31222913	111081	NA	NA	NA	NA	NA	NA	NA	NA	NA	NA	NA	NA	NA	NA	NA	NA	NA	NA	NA	NA	NA	NA	NA	NA	NA	NA	NA	NA	NA	NA	NA	NA	NA	NA	NA	NA	NA	NA	NA	NA	NA	NA	NA
chr6	HLA	ENSG00000206337	HCP5	+	31463170	129176	2133.23	-0.31	0.0014	0.0052	NA	NA	NA	NA	NA	NA	NA	NA	NA	NA	NA	NA	NA	NA	NA	NA	NA	NA	NA	NA	NA	NA	NA	NA	NA	NA	NA	NA	NA	NA	NA	NA	NA	NA	NA	NA	NA	NA	NA
chr6	HLA	ENSG00000233902	ENSG00000233902	-	31463336	129342	0.84	-0.28	0.81	NA	NA	NA	NA	NA	NA	NA	NA	NA	NA	NA	NA	NA	NA	NA	NA	NA	NA	NA	NA	NA	NA	NA	NA	NA	NA	NA	NA	NA	NA	NA	NA	NA	NA	NA	NA	NA	NA	NA	NA
chr6	HLA	ENSG00000196126	HLA-DRB1	-	32589848	131642	17430	0.82	1.2e-11	2.4e-10	-10.2329	7.8484e-257	-11.3187	1.42586e-156	-11.5208	1.1028e-193	-9.35127	1.44972e-184	-15.813	3.95188e-100	NA	NA	-8.36331	0	-11.1744	1.13398e-146	-11.4617	1.3381e-37	-0.509898	0	NA	NA	-2.94583	1.20246e-54	-2.03357	7.01216e-93	-6.4528	4.59097e-101	-10.2006	5.41884e-66	NA	NA	-18.2296	6.02606e-293	-17.4281	7.24451e-175	4.81019	0	2.37341
chr6	HLA	ENSG00000271821	ENSG00000271821	-	31201918	132076	6.42	-0.32	0.32	0.45	NA	NA	NA	NA	NA	NA	NA	NA	NA	NA	NA	NA	NA	NA	NA	NA	NA	NA	NA	NA	NA	NA	NA	NA	NA	NA	NA	NA	NA	NA	NA	NA	NA	NA	NA	NA	NA	NA	NA
chr6	HLA	ENSG00000237285	HNRNPA1P2	+	32325219	132987	2.63	-0.43	0.49	0.61	NA	NA	NA	NA	NA	NA	NA	NA	NA	NA	NA	NA	NA	NA	NA	NA	NA	NA	NA	NA	NA	NA	NA	NA	NA	NA	NA	NA	NA	NA	NA	NA	NA	NA	NA	NA	NA	NA	NA
chr6	HLA	ENSG00000272501	ENSG00000272501	-	31198037	135957	56.12	-0.13	0.31	0.44	NA	NA	NA	NA	NA	NA	NA	NA	NA	NA	NA	NA	NA	NA	NA	NA	NA	NA	NA	NA	NA	NA	NA	NA	NA	NA	NA	NA	NA	NA	NA	NA	NA	NA	NA	NA	NA	NA	NA
chr6	HLA	ENSG00000206344	HCG27	+	31197760	136234	47.88	0.22	0.18	0.29	NA	NA	NA	NA	NA	NA	NA	NA	NA	NA	NA	NA	NA	NA	NA	NA	NA	NA	NA	NA	NA	NA	NA	NA	NA	NA	NA	NA	NA	NA	NA	NA	NA	NA	NA	NA	NA	NA	NA
chr6	HLA	ENSG00000204531	POU5F1	-	31180731	153263	37.87	-0.85	1.8e-08	1.9e-07	NA	NA	NA	NA	NA	NA	NA	NA	1.28052	8.62882e-21	NA	NA	NA	NA	NA	NA	NA	NA	NA	NA	NA	NA	NA	NA	NA	NA	NA	NA	NA	NA	NA	NA	NA	NA	NA	NA	NA	NA	NA
chr6	HLA	ENSG00000204528	PSORS1C3	-	31177899	156095	8.9	-1.08	0.00064	0.0026	NA	NA	NA	NA	NA	NA	NA	NA	NA	NA	NA	NA	NA	NA	NA	NA	NA	NA	NA	NA	NA	NA	NA	NA	NA	NA	NA	NA	NA	NA	NA	NA	NA	NA	NA	NA	NA	NA	NA
chr6	HLA	ENSG00000204516	MICB	+	31494881	160887	183.81	1.04	6.4e-13	1.6e-11	-3.65703	2.41227e-12	NA	NA	-2.68729	4.5843e-06	-2.03957	4.06332e-10	NA	NA	NA	NA	-2.02443	3.63515e-11	NA	NA	NA	NA	NA	NA	2.10642	3.38804e-13	1.84271	1.73958e-33	1.89429	1.35238e-13	NA	NA	NA	NA	NA	NA	-4.89433	4.67581e-14	-2.3232	0.00212674	0.211748	3.95044e-58	0.755991
chr6	HLA	ENSG00000286940	MICB-DT	-	31494935	160941	NA	NA	NA	NA	NA	NA	NA	NA	NA	NA	NA	NA	NA	NA	NA	NA	NA	NA	NA	NA	NA	NA	NA	NA	NA	NA	NA	NA	NA	NA	NA	NA	NA	NA	NA	NA	NA	NA	NA	NA	NA	NA	NA
chr6	HLA	ENSG00000201680	Y_RNA	-	31496790	162796	0.58	0.22	0.92	NA	NA	NA	NA	NA	NA	NA	NA	NA	NA	NA	NA	NA	NA	NA	NA	NA	NA	NA	NA	NA	NA	NA	NA	NA	NA	NA	NA	NA	NA	NA	NA	NA	NA	NA	NA	NA	NA	NA	NA
chr6	HLA	ENSG00000196735	HLA-DQA1	+	32628179	169973	6562.94	0.93	1.9e-09	2.4e-08	-16.5523	9.98781e-143	-16.4204	3.90396e-104	-14.3617	7.56183e-99	-14.5352	6.60414e-111	-15.5785	1.37529e-61	NA	NA	-10.8516	5.71024e-284	-12.1893	2.72019e-60	-13.7906	3.44734e-19	-2.19988	0	-6.29857	2.38879e-90	-7.12258	8.91369e-83	-5.29938	1.18353e-12	-7.59237	2.28407e-53	-14.2442	3.21136e-28	NA	NA	-16.3927	1.03542e-127	-15.5911	1.00945e-80	5.19171	0	2.43382
chr6	HLA	ENSG00000137310	TCF19	+	31158331	175663	713.87	-0.19	0.043	0.094	0.412016	1.07515e-09	NA	NA	1.25842	2.14117e-34	1.48272	1.29713e-20	NA	NA	NA	NA	NA	NA	NA	NA	NA	NA	-1.06046	3.33125e-05	0.328462	1.45051e-05	-0.783568	3.99949e-08	NA	NA	-6.40439	5.3513e-05	NA	NA	NA	NA	-0.832435	0.0445642	NA	NA	NA	NA	NA
chr6	HLA	ENSG00000204536	CCHCR1	-	31158238	175756	450.64	-0.4	4.9e-07	4e-06	0.343188	2.39265e-13	-0.355354	6.546e-27	0.536256	1.78678e-34	0.673834	0.00135571	-0.164173	1.04701e-09	NA	NA	NA	NA	NA	NA	NA	NA	NA	NA	-0.350308	4.49279e-27	-1.37831	2.0196e-27	-1.105	2.60933e-11	-2.67412	1.38427e-10	2.70052	4.72404e-18	NA	NA	NA	NA	NA	NA	-1.57151	0.026718	-1.70875
chr6	HLA	ENSG00000256851	ENSG00000256851	+	31515979	181985	NA	NA	NA	NA	NA	NA	NA	NA	NA	NA	NA	NA	NA	NA	NA	NA	NA	NA	NA	NA	NA	NA	NA	NA	NA	NA	NA	NA	NA	NA	NA	NA	NA	NA	NA	NA	NA	NA	NA	NA	NA	NA	NA
chr6	HLA	ENSG00000219797	PPIAP9	-	31520291	186297	1.01	-0.08	0.93	NA	NA	NA	NA	NA	NA	NA	NA	NA	NA	NA	NA	NA	NA	NA	NA	NA	NA	NA	NA	NA	NA	NA	NA	NA	NA	NA	NA	NA	NA	NA	NA	NA	NA	NA	NA	NA	NA	NA	NA
chr6	HLA	ENSG00000238211	POLR2LP1	+	31140727	193267	0.32	-0.67	0.82	NA	NA	NA	NA	NA	NA	NA	NA	NA	NA	NA	NA	NA	NA	NA	NA	NA	NA	NA	NA	NA	NA	NA	NA	NA	NA	NA	NA	NA	NA	NA	NA	NA	NA	NA	NA	NA	NA	NA	NA
chr6	HLA	ENSG00000225499	RPL15P4	+	31528114	194120	1.41	-1.18	0.13	0.22	NA	NA	NA	NA	NA	NA	NA	NA	NA	NA	NA	NA	NA	NA	NA	NA	NA	NA	NA	NA	NA	NA	NA	NA	NA	NA	NA	NA	NA	NA	NA	NA	NA	NA	NA	NA	NA	NA	NA
chr6	HLA	ENSG00000204538	PSORS1C2	-	31139066	194928	795.7	-0.85	1.4e-05	8.8e-05	NA	NA	NA	NA	5.11285	1.13522e-42	NA	NA	NA	NA	NA	NA	NA	NA	NA	NA	NA	NA	NA	NA	NA	NA	NA	NA	NA	NA	NA	NA	3.45184	8.86677e-21	NA	NA	NA	NA	NA	NA	NA	NA	NA
chr6	HLA	ENSG00000204511	MCCD1	+	31528962	194968	6.93	-1.25	0.00097	0.0037	NA	NA	NA	NA	NA	NA	NA	NA	NA	NA	NA	NA	NA	NA	NA	NA	NA	NA	NA	NA	NA	NA	NA	NA	NA	NA	NA	NA	NA	NA	NA	NA	NA	NA	NA	NA	NA	NA	NA
chr6	HLA	ENSG00000223534	HLA-DQB1-AS1	+	32659880	201674	29.91	1.11	9.3e-08	8.8e-07	NA	NA	NA	NA	NA	NA	NA	NA	NA	NA	NA	NA	NA	NA	NA	NA	NA	NA	NA	NA	NA	NA	NA	NA	NA	NA	NA	NA	NA	NA	NA	NA	NA	NA	NA	NA	NA	NA	NA
chr6	HLA	ENSG00000201785	SNORD117	-	31536449	202455	4.61	-0.58	0.12	0.21	NA	NA	NA	NA	NA	NA	NA	NA	NA	NA	NA	NA	NA	NA	NA	NA	NA	NA	NA	NA	NA	NA	NA	NA	NA	NA	NA	NA	NA	NA	NA	NA	NA	NA	NA	NA	NA	NA	NA
chr6	HLA	ENSG00000225914	TSBP1-AS1	+	32254640	203566	12.41	-0.65	0.032	0.073	NA	NA	NA	NA	NA	NA	NA	NA	NA	NA	NA	NA	NA	NA	NA	NA	NA	NA	NA	NA	NA	NA	NA	NA	NA	NA	NA	NA	NA	NA	NA	NA	NA	NA	NA	NA	NA	NA	NA
chr6	HLA	ENSG00000265236	SNORD84	-	31541178	207184	NA	NA	NA	NA	NA	NA	NA	NA	NA	NA	NA	NA	NA	NA	NA	NA	NA	NA	NA	NA	NA	NA	NA	NA	NA	NA	NA	NA	NA	NA	NA	NA	NA	NA	NA	NA	NA	NA	NA	NA	NA	NA	NA
chr6	HLA	ENSG00000234006	DDX39B-AS1	+	31542304	208310	1.9	-0.26	0.65	0.75	NA	NA	NA	NA	NA	NA	NA	NA	NA	NA	NA	NA	NA	NA	NA	NA	NA	NA	NA	NA	NA	NA	NA	NA	NA	NA	NA	NA	NA	NA	NA	NA	NA	NA	NA	NA	NA	NA	NA
chr6	HLA	ENSG00000198563	DDX39B	-	31542448	208454	1221.58	-0.25	0.061	0.12	-1.34346	1.70774e-25	-0.846692	1.81844e-13	NA	NA	-1.00343	4.59381e-33	-0.705824	3.64175e-12	NA	NA	-0.527396	1.23458e-23	NA	NA	NA	NA	NA	NA	1.51742	6.68068e-14	1.11788	1.08772e-96	1.18783	1.25221e-23	-1.3252	8.80948e-81	-0.420147	1.38911e-08	NA	NA	-0.712889	2.16963e-17	NA	NA	-0.453324	2.96441e-16	NA
chr6	HLA	ENSG00000179344	HLA-DQB1	-	32668383	210177	4375.01	0.77	1.7e-10	2.7e-09	-8.57604	9.97145e-137	-8.79257	1.97865e-75	-9.52542	9.81481e-77	-7.84181	3.83643e-105	-8.27375	1.73417e-55	NA	NA	-10.6416	0	-10.5714	5.82983e-104	-13.4588	5.0334e-29	-0.94907	0	-3.26012	2.05424e-20	-3.65325	1.03023e-08	NA	NA	-7.33743	5.36982e-88	-9.40865	9.01366e-44	NA	NA	-14.0524	3.20596e-198	-15.2593	3.14645e-117	4.96004	0	2.21797
chr6	HLA	ENSG00000254870	ATP6V1G2-DDX39B	-	31546608	212614	NA	NA	NA	NA	NA	NA	NA	NA	NA	NA	NA	NA	NA	NA	NA	NA	NA	NA	NA	NA	NA	NA	NA	NA	NA	NA	NA	NA	NA	NA	NA	NA	NA	NA	NA	NA	NA	NA	NA	NA	NA	NA	NA
chr6	HLA	ENSG00000204498	NFKBIL1	+	31546870	212876	301.29	-0.29	0.00098	0.0037	0.14959	4.1299e-15	-0.701272	7.23824e-13	0.359844	1.96509e-26	0.691436	5.02571e-18	-0.331292	2.03213e-08	NA	NA	0.540616	6.16855e-05	0.301564	9.61157e-12	NA	NA	NA	NA	-0.310669	4.14477e-57	-1.25591	7.78559e-53	-0.430382	1.18222e-21	-1.08778	6.73342e-24	NA	NA	NA	NA	NA	NA	-0.18995	4.55413e-08	NA	NA	-0.587526
chr6	HLA	ENSG00000204539	CDSN	-	31120446	213548	214.45	-0.44	0.016	0.041	NA	NA	NA	NA	NA	NA	NA	NA	NA	NA	NA	NA	NA	NA	NA	NA	NA	NA	NA	NA	NA	NA	NA	NA	NA	NA	NA	NA	NA	NA	NA	NA	NA	NA	NA	NA	NA	NA	NA
chr6	HLA	ENSG00000213760	ATP6V1G2	-	31548427	214433	15.97	-0.39	0.099	0.18	NA	NA	NA	NA	NA	NA	NA	NA	NA	NA	NA	NA	1.23307	5.86365e-07	1.06311	7.54462e-14	NA	NA	NA	NA	NA	NA	NA	NA	NA	NA	NA	NA	NA	NA	NA	NA	1.79075	9.58289e-13	NA	NA	NA	NA	NA
chr6	HLA	ENSG00000204540	PSORS1C1	+	31114750	219244	126.34	-0.78	8.6e-07	6.8e-06	NA	NA	-0.395964	1.31177e-05	1.68876	3.92567e-33	NA	NA	NA	NA	NA	NA	NA	NA	NA	NA	4.41422	2.4836e-112	1.6078	3.16142e-25	-2.36492	3.32434e-12	-4.51266	3.17312e-09	-6.44995	0.000310406	NA	NA	NA	NA	NA	NA	-1.99387	0.00750695	NA	NA	-6.65895	0.0208781	-6.26791
chr6	HLA	ENSG00000204542	C6orf15	-	31112575	221419	79.61	-0.56	0.035	0.079	NA	NA	NA	NA	NA	NA	NA	NA	NA	NA	NA	NA	NA	NA	NA	NA	NA	NA	NA	NA	NA	NA	NA	NA	NA	NA	NA	NA	NA	NA	NA	NA	NA	NA	NA	NA	NA	NA	NA
chr6	HLA	ENSG00000204301	NOTCH4	-	32224067	234139	431.15	0.39	0.016	0.041	-3.72025	5.35901e-08	-3.5951	5.88137e-08	0.307532	1.04305e-16	-2.14767	0.00291235	NA	NA	NA	NA	-1.69328	9.85289e-13	-2.58737	0.0274205	NA	NA	4.4386	0	-1.63899	1.87505e-20	-3.85984	7.48071e-22	-1.45869	2.04507e-07	-2.66753	6.31556e-05	NA	NA	NA	NA	-1.42218	0.0164054	NA	NA	NA	NA	NA
chr6	HLA	ENSG00000226979	LTA	+	31572054	238060	23.77	1.06	0.00014	0.00067	NA	NA	-7.94438	0.000113404	-5.146	0.0042737	-4.93226	0.0134502	NA	NA	NA	NA	-6.45826	2.11408e-21	NA	NA	NA	NA	NA	NA	4.93218	0	0.703147	3.01963e-21	0.754837	4.92225e-06	NA	NA	NA	NA	NA	NA	-5.78584	3.76721e-06	-5.9084	0.0158412	NA	NA	NA
chr6	HLA	ENSG00000289406	ENSG00000289406	-	31572700	238706	NA	NA	NA	NA	NA	NA	NA	NA	NA	NA	NA	NA	NA	NA	NA	NA	NA	NA	NA	NA	NA	NA	NA	NA	NA	NA	NA	NA	NA	NA	NA	NA	NA	NA	NA	NA	NA	NA	NA	NA	NA	NA	NA
chr6	HLA	ENSG00000232810	TNF	+	31575565	241571	210.73	0.29	0.081	0.16	-5.50733	8.11405e-37	-7.73575	2.80106e-33	-3.70606	6.17383e-06	-3.31661	4.88194e-13	NA	NA	NA	NA	-6.29059	1.26775e-134	-10.7123	3.61051e-28	-4.93048	1.55796e-05	-10.0391	6.49209e-80	3.85776	0	0.84293	0	1.52176	1.52657e-61	-3.30272	2.49693e-15	-7.03053	1.33605e-07	NA	NA	-8.49494	5.53447e-51	-2.79233	1.25908e-11	0.164902	2.28199e-106	0.614418
chr6	HLA	ENSG00000227507	LTB	-	31582522	248528	260.59	1.48	2.4e-16	1.1e-14	-11.2427	1.41014e-138	-10.3708	1.29419e-112	-10.6112	3.01551e-111	-14.2833	7.56912e-116	-13.6338	3.0293e-65	NA	NA	-12.1845	0	-11.3333	3.25211e-65	-3.2258	2.8303e-13	-11.0765	2.02847e-193	4.48862	0	1.5153	0	0.941352	0	-5.63193	1.19311e-41	-12.2996	5.35221e-25	NA	NA	-10.3595	1.47651e-117	-9.73052	1.97214e-65	-0.270741	7.49677e-84	-5.55477
chr6	HLA	ENSG00000235040	MTCO3P1	-	32706955	248749	NA	NA	NA	NA	NA	NA	NA	NA	NA	NA	NA	NA	NA	NA	NA	NA	NA	NA	NA	NA	NA	NA	NA	NA	NA	NA	NA	NA	NA	NA	NA	NA	NA	NA	NA	NA	NA	NA	NA	NA	NA	NA	NA
chr6	HLA	ENSG00000222895	RNU6-1133P	+	31083010	250984	NA	NA	NA	NA	NA	NA	NA	NA	NA	NA	NA	NA	NA	NA	NA	NA	NA	NA	NA	NA	NA	NA	NA	NA	NA	NA	NA	NA	NA	NA	NA	NA	NA	NA	NA	NA	NA	NA	NA	NA	NA	NA	NA
chr6	HLA	ENSG00000204482	LST1	+	31586124	252130	475.53	0.95	3.3e-12	7.1e-11	-9.06988	3.04038e-75	-8.33885	4.37247e-62	-11.6499	2.74996e-58	-7.85431	3.54918e-61	-8.50163	4.18039e-35	NA	NA	-11.266	6.37796e-179	-8.90928	9.97882e-42	-9.19321	3.06937e-09	-9.903	7.23643e-100	NA	NA	-1.82818	4.18337e-16	-2.34956	3.20879e-19	-2.85175	1.68639e-19	-9.64685	4.45043e-14	NA	NA	-11.7953	3.88899e-70	-10.9937	1.2358e-37	4.61751	0	3.37943
chr6	HLA	ENSG00000204475	NCR3	-	31593006	259012	30.64	0.53	0.013	0.034	-6.92516	4.20208e-09	-8.06992	8.61587e-09	-8.96595	2.83582e-08	-6.8566	3.3372e-07	-8.29719	0.00134097	NA	NA	-7.2125	1.2463e-27	-8.48578	0.00265749	NA	NA	-7.15497	8.28571e-15	3.89273	6.97411e-283	1.41661	1.07756e-67	2.69395	4.8419e-150	NA	NA	NA	NA	NA	NA	-6.55291	4.26766e-08	-3.74776	0.00331949	NA	NA	-5.83556
chr6	HLA	ENSG00000232080	ENSG00000232080	+	32718005	259799	NA	NA	NA	NA	NA	NA	NA	NA	NA	NA	NA	NA	NA	NA	NA	NA	NA	NA	NA	NA	NA	NA	NA	NA	NA	NA	NA	NA	NA	NA	NA	NA	NA	NA	NA	NA	NA	NA	NA	NA	NA	NA	NA
chr6	HLA	ENSG00000213654	GPSM3	-	32195523	262683	538.95	1.17	1.5e-17	8.2e-16	-9.54182	5.42266e-155	-10.6658	6.8e-128	-6.22657	5.16563e-105	-8.03417	2.07727e-119	-8.56923	4.94445e-66	-0.645279	5.93462e-08	-7.59067	0	-5.67863	3.83848e-61	NA	NA	-3.16156	7.55536e-95	2.18619	0	1.92735	0	1.83593	3.67133e-221	NA	NA	NA	NA	NA	NA	-6.16596	5.98814e-126	-4.61806	5.11327e-64	1.78311	0	1.39418
chr6	HLA	ENSG00000204304	PBX2	-	32190202	268004	1122.47	0.03	0.59	0.7	NA	NA	NA	NA	NA	NA	-0.655717	0.000176783	NA	NA	NA	NA	-0.456505	1.26013e-20	NA	NA	NA	NA	0.246499	1.73942e-16	0.535902	6.12369e-34	NA	NA	0.360227	1.38376e-08	-0.228957	2.97616e-30	-0.469877	1.63828e-06	NA	NA	0.673423	1.68396e-16	NA	NA	0.718104	6.4905e-178	0.67149
chr6	HLA	ENSG00000273333	ENSG00000273333	-	32185882	272324	NA	NA	NA	NA	NA	NA	NA	NA	NA	NA	NA	NA	NA	NA	NA	NA	NA	NA	NA	NA	NA	NA	NA	NA	NA	NA	NA	NA	NA	NA	NA	NA	NA	NA	NA	NA	NA	NA	NA	NA	NA	NA	NA
chr6	HLA	ENSG00000226030	HLA-DQB3	-	32731695	273489	NA	NA	NA	NA	NA	NA	NA	NA	NA	NA	NA	NA	NA	NA	NA	NA	NA	NA	NA	NA	NA	NA	NA	NA	NA	NA	NA	NA	NA	NA	NA	NA	NA	NA	NA	NA	NA	NA	NA	NA	NA	NA	NA
chr6	HLA	ENSG00000204305	AGER	-	32184322	273884	100.14	-0.09	0.53	0.66	NA	NA	NA	NA	1.42834	0.00772951	NA	NA	NA	NA	NA	NA	-1.39149	1.73252e-06	NA	NA	NA	NA	NA	NA	NA	NA	NA	NA	NA	NA	NA	NA	NA	NA	NA	NA	NA	NA	NA	NA	1.38331	1.14743e-106	NA
chr6	HLA	ENSG00000230622	UQCRHP1	-	31611356	277362	NA	NA	NA	NA	NA	NA	NA	NA	NA	NA	NA	NA	NA	NA	NA	NA	NA	NA	NA	NA	NA	NA	NA	NA	NA	NA	NA	NA	NA	NA	NA	NA	NA	NA	NA	NA	NA	NA	NA	NA	NA	NA	NA
chr6	HLA	ENSG00000277264	MIR6833	+	32179816	278390	NA	NA	NA	NA	NA	NA	NA	NA	NA	NA	NA	NA	NA	NA	NA	NA	NA	NA	NA	NA	NA	NA	NA	NA	NA	NA	NA	NA	NA	NA	NA	NA	NA	NA	NA	NA	NA	NA	NA	NA	NA	NA	NA
chr6	HLA	ENSG00000204308	RNF5	+	32178405	279801	921.72	-0.36	0.00069	0.0028	NA	NA	NA	NA	NA	NA	NA	NA	-0.434468	9.03001e-14	NA	NA	NA	NA	-0.313108	0.00891544	NA	NA	NA	NA	-0.462241	1.93595e-144	NA	NA	0.161898	2.52787e-19	0.547266	3.10067e-31	NA	NA	NA	NA	0.866164	1.66934e-58	1.39545	6.27645e-24	0.399246	6.15864e-103	NA
chr6	HLA	ENSG00000204310	AGPAT1	-	32178096	280110	665.8	0.02	0.86	0.91	-1.19755	3.369e-09	-2.2817	2.72758e-09	0.335311	5.20466e-13	-0.601828	0.0177474	NA	NA	NA	NA	0.511257	3.51441e-05	0.330677	1.41265e-26	NA	NA	0.3787	1.95325e-17	-0.419693	6.1064e-59	-1.60127	1.31839e-53	-0.52616	5.27073e-19	-0.835941	3.47248e-21	NA	NA	NA	NA	0.920408	7.47397e-18	NA	NA	0.385405	1.44704e-59	NA
chr6	HLA	ENSG00000228789	HCG22	+	31053450	280544	9.71	1.15	0.00011	0.00053	NA	NA	NA	NA	NA	NA	NA	NA	NA	NA	NA	NA	NA	NA	NA	NA	NA	NA	NA	NA	NA	NA	NA	NA	NA	NA	NA	NA	NA	NA	NA	NA	NA	NA	7.60276	0	NA	NA	NA
chr6	HLA	ENSG00000204472	AIF1	+	31615217	281223	770.3	1.48	1.7e-16	8e-15	-12.5648	1.61924e-75	-13.1494	7.29307e-61	-11.0488	4.45917e-57	-12.9569	1.40286e-58	-12.3074	3.38832e-39	NA	NA	-8.53861	5.80057e-153	-9.99846	1.15029e-35	-10.5195	2.45215e-09	-13.7469	2.20645e-106	-5.39548	1.60485e-91	-5.5471	1.52583e-69	-3.33626	4.95507e-11	-3.53692	1.85048e-20	-10.9732	1.14599e-13	NA	NA	-10.8528	4.33819e-67	-12.3201	9.07016e-39	3.44741	0	5.20122
chr6	HLA	ENSG00000237541	HLA-DQA2	+	32741391	283185	1456.76	0.39	0.018	0.045	-9.2231	2.65915e-26	-9.61188	1.60319e-20	-10.0796	2.68537e-17	-10.0603	8.17551e-21	-9.41088	5.00463e-12	NA	NA	-6.91815	1.76662e-65	-8.10694	7.50641e-14	NA	NA	-3.36737	4.95651e-12	-4.57595	4.9832e-34	-6.38171	3.16398e-29	-3.2492	8.78634e-11	-6.11246	1.38933e-08	-8.07663	0.0053771	NA	NA	-10.225	2.44933e-24	-9.42351	1.63925e-13	6.50782	0	1.19696
chr6	HLA	ENSG00000289375	ENSG00000289375	-	31620406	286412	NA	NA	NA	NA	NA	NA	NA	NA	NA	NA	NA	NA	NA	NA	NA	NA	NA	NA	NA	NA	NA	NA	NA	NA	NA	NA	NA	NA	NA	NA	NA	NA	NA	NA	NA	NA	NA	NA	NA	NA	NA	NA	NA
chr6	HLA	ENSG00000204469	PRRC2A	+	31620715	286721	3719.37	0.06	0.67	0.77	-0.793186	0.00163019	-0.459735	4.36935e-54	0.4476	1.46557e-14	-0.894251	2.42845e-24	-0.518584	5.94692e-09	NA	NA	NA	NA	NA	NA	NA	NA	0.255498	1.91229e-24	0.282046	3.15957e-56	0.107712	3.89279e-13	0.264866	4.59891e-07	-0.98518	2.67456e-45	NA	NA	NA	NA	0.366642	0.0305962	NA	NA	NA	NA	NA
chr6	HLA	ENSG00000284469	MIR6721	-	32170116	288090	NA	NA	NA	NA	NA	NA	NA	NA	NA	NA	NA	NA	NA	NA	NA	NA	NA	NA	NA	NA	NA	NA	NA	NA	NA	NA	NA	NA	NA	NA	NA	NA	NA	NA	NA	NA	NA	NA	NA	NA	NA	NA	NA
chr6	HLA	ENSG00000291302	ENSG00000291302	+	31622774	288780	NA	NA	NA	NA	NA	NA	NA	NA	NA	NA	NA	NA	NA	NA	NA	NA	NA	NA	NA	NA	NA	NA	NA	NA	NA	NA	NA	NA	NA	NA	NA	NA	NA	NA	NA	NA	NA	NA	NA	NA	NA	NA	NA
chr6	HLA	ENSG00000200816	SNORA38	+	31623079	289085	33.78	1.17	3.9e-07	3.3e-06	NA	NA	NA	NA	NA	NA	NA	NA	NA	NA	NA	NA	NA	NA	NA	NA	NA	NA	NA	NA	NA	NA	NA	NA	NA	NA	NA	NA	NA	NA	NA	NA	NA	NA	NA	NA	NA	NA	NA
chr6	HLA	ENSG00000289282	ENSG00000289282	+	31623874	289880	NA	NA	NA	NA	NA	NA	NA	NA	NA	NA	NA	NA	NA	NA	NA	NA	NA	NA	NA	NA	NA	NA	NA	NA	NA	NA	NA	NA	NA	NA	NA	NA	NA	NA	NA	NA	NA	NA	NA	NA	NA	NA	NA
chr6	HLA	ENSG00000263649	MIR3135B	-	32749979	291773	1.48	-0.65	0.38	0.51	NA	NA	NA	NA	NA	NA	NA	NA	NA	NA	NA	NA	NA	NA	NA	NA	NA	NA	NA	NA	NA	NA	NA	NA	NA	NA	NA	NA	NA	NA	NA	NA	NA	NA	NA	NA	NA	NA	NA
chr6	HLA	ENSG00000241404	EGFL8	+	32164595	293611	20.76	-0.76	0.003	0.01	NA	NA	NA	NA	NA	NA	NA	NA	NA	NA	NA	NA	NA	NA	NA	NA	NA	NA	NA	NA	-0.778331	6.04377e-05	NA	NA	NA	NA	NA	NA	NA	NA	NA	NA	1.36344	1.41074e-12	NA	NA	NA	NA	NA
chr6	HLA	ENSG00000274494	MIR6832	+	31633787	299793	2.19	-0.59	0.3	0.43	NA	NA	NA	NA	NA	NA	NA	NA	NA	NA	NA	NA	NA	NA	NA	NA	NA	NA	NA	NA	NA	NA	NA	NA	NA	NA	NA	NA	NA	NA	NA	NA	NA	NA	NA	NA	NA	NA	NA
chr6	HLA	ENSG00000285085	ENSG00000285085	-	32154373	303833	NA	NA	NA	NA	NA	NA	NA	NA	NA	NA	NA	NA	NA	NA	NA	NA	NA	NA	NA	NA	NA	NA	NA	NA	NA	NA	NA	NA	NA	NA	NA	NA	NA	NA	NA	NA	NA	NA	NA	NA	NA	NA	NA
chr6	HLA	ENSG00000284954	ENSG00000284954	-	32154365	303841	NA	NA	NA	NA	NA	NA	NA	NA	NA	NA	NA	NA	NA	NA	NA	NA	NA	NA	NA	NA	NA	NA	NA	NA	NA	NA	NA	NA	NA	NA	NA	NA	NA	NA	NA	NA	NA	NA	NA	NA	NA	NA	NA
chr6	HLA	ENSG00000258388	PPT2-EGFL8	+	32153845	304361	21.35	-0.46	0.028	0.065	NA	NA	NA	NA	NA	NA	NA	NA	NA	NA	NA	NA	NA	NA	NA	NA	NA	NA	1.24385	5.0871e-08	NA	NA	NA	NA	NA	NA	NA	NA	NA	NA	NA	NA	1.22449	0.00947416	NA	NA	NA	NA	NA
chr6	HLA	ENSG00000221988	PPT2	+	32153441	304765	338.91	-0.43	0.00057	0.0023	NA	NA	-0.838104	1.71798e-09	NA	NA	-0.951356	5.00343e-05	NA	NA	NA	NA	0.464535	0.0176698	0.403153	7.64909e-06	NA	NA	1.29327	6.17411e-48	-0.984821	3.51552e-24	-1.9846	3.56262e-18	-1.37086	1.11551e-06	-0.222361	0.00167278	NA	NA	NA	NA	1.64893	9.34265e-31	NA	NA	-4.97804	5.40848e-09	-2.39018
chr6	HLA	ENSG00000204314	PRRT1	-	32153083	305123	38.5	-0.62	0.0019	0.0067	NA	NA	NA	NA	NA	NA	NA	NA	NA	NA	NA	NA	0.663623	0.00046839	NA	NA	NA	NA	NA	NA	-1.04238	7.32683e-08	-2.03355	1.56404e-07	NA	NA	NA	NA	NA	NA	NA	NA	2.80809	4.29318e-170	2.04324	3.74372e-20	-7.1124	0.000161632	-4.58242
chr6	HLA	ENSG00000232629	HLA-DQB2	-	32763532	305326	1770.38	-0.64	1.2e-06	8.9e-06	-5.1428	4.753e-16	-6.52279	9.28417e-16	-9.89087	2.76931e-17	-6.88681	1.7318e-16	-8.73617	2.05243e-11	NA	NA	-8.42707	3.59424e-67	-9.84254	3.76708e-14	NA	NA	-3.97711	1.13427e-14	-6.50486	3.67342e-36	-6.08168	5.51896e-28	-3.98383	6.26931e-12	-9.21284	3.03529e-09	-5.13834	0.0327857	NA	NA	-10.4681	8.76566e-25	-9.66658	1.99163e-12	7.2447	0	0.199669
chr6	HLA	ENSG00000204444	APOM	+	31652416	318422	90.17	-0.59	4.3e-08	4.4e-07	0.714138	1.45443e-13	0.166686	4.62641e-31	1.33108	9.44353e-57	1.13797	1.04792e-12	0.545403	3.56485e-16	NA	NA	NA	NA	NA	NA	NA	NA	-1.13408	2.65404e-06	-1.12188	8.8257e-17	-1.90407	1.04425e-16	-0.791327	0.000248432	-0.318445	0.00331774	NA	NA	NA	NA	-0.380811	0.00361599	NA	NA	NA	NA	NA
chr6	HLA	ENSG00000204463	BAG6	-	31652705	318711	3295.11	-0.19	0.074	0.15	NA	NA	NA	NA	0.229742	2.61587e-10	NA	NA	NA	NA	NA	NA	NA	NA	NA	NA	NA	NA	0.202041	0.00532507	-0.494665	4.29776e-96	-0.683735	4.52268e-57	-0.213317	1.36173e-27	-0.579462	7.42694e-38	NA	NA	NA	NA	NA	NA	NA	NA	-0.137372	2.05684e-14	NA
chr6	HLA	ENSG00000261272	MUC22	+	31010474	323520	1.73	1.36	0.081	0.16	NA	NA	NA	NA	NA	NA	NA	NA	NA	NA	NA	NA	NA	NA	NA	NA	NA	NA	NA	NA	NA	NA	NA	NA	NA	NA	NA	NA	NA	NA	NA	NA	NA	NA	NA	NA	NA	NA	NA
chr6	HLA	ENSG00000227198	C6orf47-AS1	+	31658329	324335	NA	NA	NA	NA	NA	NA	NA	NA	NA	NA	NA	NA	NA	NA	NA	NA	NA	NA	NA	NA	NA	NA	NA	NA	NA	NA	NA	NA	NA	NA	NA	NA	NA	NA	NA	NA	NA	NA	NA	NA	NA	NA	NA
chr6	HLA	ENSG00000204439	C6orf47	-	31660778	326784	901.73	0	0.97	0.98	0.280082	1.48735e-17	0.226888	1.30688e-149	NA	NA	0.733243	0.00114996	0.211961	3.86527e-48	NA	NA	-0.204368	2.76161e-08	NA	NA	NA	NA	NA	NA	NA	NA	-0.359335	1.30237e-26	NA	NA	-0.249506	5.81458e-21	NA	NA	NA	NA	NA	NA	NA	NA	NA	NA	NA
chr6	HLA	ENSG00000204315	FKBPL	-	32130288	327918	331.68	0.17	0.2	0.32	0.657949	3.58389e-61	0.364587	1.46985e-172	NA	NA	NA	NA	0.393939	4.55626e-53	NA	NA	-0.119949	0.00137913	NA	NA	NA	NA	0.635954	2.00842e-23	-0.56158	5.09599e-68	-1.0525	4.24008e-44	-0.361326	1.28199e-19	-1.07598	3.26828e-20	NA	NA	NA	NA	NA	NA	NA	NA	-2.2576	1.14019e-14	-2.50685
chr6	HLA	ENSG00000201207	Y_RNA	+	31663288	329294	2.86	-0.58	0.28	0.41	NA	NA	NA	NA	NA	NA	NA	NA	NA	NA	NA	NA	NA	NA	NA	NA	NA	NA	NA	NA	NA	NA	NA	NA	NA	NA	NA	NA	NA	NA	NA	NA	NA	NA	NA	NA	NA	NA	NA
chr6	HLA	ENSG00000213676	ATF6B	-	32128253	329953	1724.35	0.02	0.79	0.86	-0.135454	1.01264e-07	-0.659069	1.37194e-31	0.192498	1.1846e-09	NA	NA	NA	NA	NA	NA	-0.224298	0.00556873	-0.220933	0.0129663	NA	NA	0.211613	3.66547e-10	1.09852	1.08745e-08	NA	NA	NA	NA	-2.28109	5.61775e-37	NA	NA	NA	NA	-0.753536	6.66883e-20	0.130416	0.00525203	-0.281216	1.46049e-15	NA
chr6	HLA	ENSG00000204435	CSNK2B	+	31665227	331233	1103.08	-0.34	0.0066	0.019	NA	NA	0.261601	9.5361e-154	NA	NA	NA	NA	0.250076	3.68845e-72	NA	NA	NA	NA	NA	NA	NA	NA	0.161477	4.73664e-26	-0.25227	2.97872e-165	-0.428272	3.9194e-81	-0.50076	3.96206e-78	0.681366	6.25189e-39	NA	NA	NA	NA	NA	NA	NA	NA	NA	NA	NA
chr6	HLA	ENSG00000263020	ENSG00000263020	+	31666102	332108	NA	NA	NA	NA	NA	NA	NA	NA	NA	NA	NA	NA	NA	NA	NA	NA	NA	NA	NA	NA	NA	NA	NA	NA	NA	NA	NA	NA	NA	NA	NA	NA	NA	NA	NA	NA	NA	NA	NA	NA	NA	NA	NA
chr6	HLA	ENSG00000204438	GPANK1	-	31666283	332289	498.62	-0.01	0.9	0.94	-0.260373	0.000310205	-0.613506	3.75664e-44	NA	NA	NA	NA	NA	NA	NA	NA	NA	NA	NA	NA	NA	NA	0.223586	1.06843e-10	-0.208123	3.59563e-52	-0.417078	2.75854e-30	NA	NA	0.425656	5.45612e-17	NA	NA	NA	NA	1.21935	5.77023e-05	NA	NA	NA	NA	-0.546431
chr6	HLA	ENSG00000240053	LY6G5B	+	31669976	335982	45.38	-0.65	2.4e-05	0.00014	NA	NA	0.203407	2.25854e-09	NA	NA	NA	NA	NA	NA	NA	NA	NA	NA	NA	NA	NA	NA	NA	NA	NA	NA	NA	NA	NA	NA	NA	NA	NA	NA	NA	NA	NA	NA	NA	NA	NA	NA	NA
chr6	HLA	ENSG00000284829	ENSG00000284829	-	32117610	340596	NA	NA	NA	NA	NA	NA	NA	NA	NA	NA	NA	NA	NA	NA	NA	NA	NA	NA	NA	NA	NA	NA	NA	NA	NA	NA	NA	NA	NA	NA	NA	NA	NA	NA	NA	NA	NA	NA	NA	NA	NA	NA	NA
chr6	HLA	ENSG00000168477	TNXB	-	32115334	342872	14682.1	-1.28	4.8e-05	0.00026	-9.9374	2.6608e-82	-8.38988	3.0357e-73	-6.41272	2.10007e-61	-7.29453	6.0527e-67	-6.36194	1.49432e-38	NA	NA	3.78299	0	1.62211	0	2.81592	7.63223e-130	0.125177	2.37292e-78	-5.42088	2.3627e-121	-8.28642	2.73494e-97	-10.4122	6.26553e-53	-5.66299	1.12863e-30	-5.09396	2.18527e-14	NA	NA	-4.79699	1.50464e-59	-1.72921	4.62171e-11	-10.6212	1.34115e-54	-8.50897
chr6	HLA	ENSG00000286974	ENSG00000286974	+	32108406	349800	NA	NA	NA	NA	NA	NA	NA	NA	NA	NA	NA	NA	NA	NA	NA	NA	NA	NA	NA	NA	NA	NA	NA	NA	NA	NA	NA	NA	NA	NA	NA	NA	NA	NA	NA	NA	NA	NA	NA	NA	NA	NA	NA
chr6	HLA	ENSG00000204428	LY6G5C	-	31684040	350046	24.36	0.71	8.7e-05	0.00044	NA	NA	NA	NA	NA	NA	NA	NA	NA	NA	NA	NA	NA	NA	0.677016	0.000494739	NA	NA	NA	NA	NA	NA	NA	NA	NA	NA	NA	NA	NA	NA	NA	NA	NA	NA	NA	NA	NA	NA	NA
chr6	HLA	ENSG00000204544	MUC21	+	30983718	350276	7.34	-2.64	5.8e-06	3.8e-05	NA	NA	NA	NA	NA	NA	NA	NA	NA	NA	NA	NA	NA	NA	NA	NA	NA	NA	NA	NA	NA	NA	NA	NA	NA	NA	NA	NA	NA	NA	NA	NA	NA	NA	NA	NA	NA	NA	NA
chr6	HLA	ENSG00000241106	HLA-DOB	-	32820466	362260	114.64	1.18	6.5e-12	1.3e-10	-4.29119	3.52488e-14	-3.99925	7.33875e-09	-2.43027	0.0367597	-2.99317	6.72308e-11	-3.80525	0.00038804	3.42739	3.89034e-198	-4.90845	8.43935e-43	-6.22677	2.64889e-07	NA	NA	-2.79196	9.1904e-17	-5.31769	1.11466e-26	-5.10584	5.67964e-20	-3.23887	5.25599e-09	-3.13954	0.000109494	NA	NA	NA	NA	-2.78952	5.38222e-13	NA	NA	3.86999	0	NA
chr6	HLA	ENSG00000266776	MIR4646	-	31701091	367097	0.58	-0.38	0.9	NA	NA	NA	NA	NA	NA	NA	NA	NA	NA	NA	NA	NA	NA	NA	NA	NA	NA	NA	NA	NA	NA	NA	NA	NA	NA	NA	NA	NA	NA	NA	NA	NA	NA	NA	NA	NA	NA	NA	NA
chr6	HLA	ENSG00000204427	ABHD16A	-	31703356	369362	113.13	-0.07	0.41	0.55	NA	NA	NA	NA	NA	NA	NA	NA	NA	NA	NA	NA	NA	NA	NA	NA	NA	NA	NA	NA	NA	NA	NA	NA	NA	NA	NA	NA	NA	NA	NA	NA	NA	NA	NA	NA	0.555978	2.60664e-16	NA
chr6	HLA	ENSG00000275906	NAPGP2	-	30962396	371598	NA	NA	NA	NA	NA	NA	NA	NA	NA	NA	NA	NA	NA	NA	NA	NA	NA	NA	NA	NA	NA	NA	NA	NA	NA	NA	NA	NA	NA	NA	NA	NA	NA	NA	NA	NA	NA	NA	NA	NA	NA	NA	NA
chr6	HLA	ENSG00000204424	LY6G6F	+	31706866	372872	1.23	-0.3	0.77	0.84	NA	NA	NA	NA	NA	NA	NA	NA	NA	NA	NA	NA	NA	NA	NA	NA	NA	NA	NA	NA	NA	NA	NA	NA	NA	NA	NA	NA	NA	NA	NA	NA	NA	NA	NA	NA	NA	NA	NA
chr6	HLA	ENSG00000250641	LY6G6F-LY6G6D	+	31706904	372910	4.48	-1.71	0.004	0.013	NA	NA	NA	NA	6.03055	4.5414e-68	NA	NA	NA	NA	NA	NA	NA	NA	NA	NA	NA	NA	NA	NA	NA	NA	NA	NA	NA	NA	NA	NA	NA	NA	NA	NA	NA	NA	NA	NA	NA	NA	NA
chr6	HLA	ENSG00000196260	SFTA2	-	30955636	378358	0.8	0.07	0.95	NA	NA	NA	NA	NA	NA	NA	NA	NA	NA	NA	NA	NA	NA	NA	NA	NA	NA	NA	5.07903	8.51767e-100	NA	NA	NA	NA	NA	NA	NA	NA	NA	NA	NA	NA	NA	NA	NA	NA	NA	NA	NA
chr6	HLA	ENSG00000233529	HCG21	-	30954862	379132	NA	NA	NA	NA	NA	NA	NA	NA	NA	NA	NA	NA	NA	NA	NA	NA	NA	NA	NA	NA	NA	NA	NA	NA	NA	NA	NA	NA	NA	NA	NA	NA	NA	NA	NA	NA	NA	NA	NA	NA	NA	NA	NA
chr6	HLA	ENSG00000252512	RNA5SP206	-	32078628	379578	0.42	-0.42	0.86	NA	NA	NA	NA	NA	NA	NA	NA	NA	NA	NA	NA	NA	NA	NA	NA	NA	NA	NA	NA	NA	NA	NA	NA	NA	NA	NA	NA	NA	NA	NA	NA	NA	NA	NA	NA	NA	NA	NA	NA
chr6	HLA	ENSG00000255552	LY6G6E	-	31713812	379818	1.7	-1.53	0.11	0.2	NA	NA	NA	NA	NA	NA	NA	NA	NA	NA	NA	NA	NA	NA	NA	NA	NA	NA	NA	NA	NA	NA	NA	NA	NA	NA	NA	NA	NA	NA	NA	NA	NA	NA	NA	NA	NA	NA	NA
chr6	HLA	ENSG00000293479	ENSG00000293479	-	31714065	380071	NA	NA	NA	NA	NA	NA	NA	NA	NA	NA	NA	NA	NA	NA	NA	NA	NA	NA	NA	NA	NA	NA	NA	NA	NA	NA	NA	NA	NA	NA	NA	NA	NA	NA	NA	NA	NA	NA	NA	NA	NA	NA	NA
chr6	HLA	ENSG00000204422	ENSG00000204422	-	31714072	380078	NA	NA	NA	NA	NA	NA	NA	NA	NA	NA	NA	NA	NA	NA	NA	NA	NA	NA	NA	NA	NA	NA	NA	NA	NA	NA	NA	NA	NA	NA	NA	NA	NA	NA	NA	NA	NA	NA	NA	NA	NA	NA	NA
chr6	HLA	ENSG00000204267	TAP2	-	32838739	380533	698.18	0.43	0.00017	0.00078	NA	NA	NA	NA	NA	NA	-0.404531	1.48033e-05	-0.138679	3.09377e-26	NA	NA	-0.407563	4.38222e-14	NA	NA	NA	NA	1.35674	4.12061e-192	0.344299	1.34225e-35	-0.529385	1.81861e-37	0.831487	0.000337247	-3.09723	1.37389e-36	-1.13578	4.6789e-08	NA	NA	-1.87764	5.31355e-50	-0.353115	8.37329e-08	0.198354	5.20079e-31	NA
chr6	HLA	ENSG00000250264	ENSG00000250264	-	32838822	380616	NA	NA	NA	NA	NA	NA	NA	NA	NA	NA	NA	NA	NA	NA	NA	NA	NA	NA	NA	NA	NA	NA	NA	NA	NA	NA	NA	NA	NA	NA	NA	NA	NA	NA	NA	NA	NA	NA	NA	NA	NA	NA	NA
chr6	HLA	ENSG00000244355	LY6G6D	+	31715348	381354	4.15	-2.24	0.0006	0.0024	NA	NA	NA	NA	NA	NA	NA	NA	NA	NA	NA	NA	NA	NA	NA	NA	NA	NA	NA	NA	NA	NA	NA	NA	NA	NA	NA	NA	NA	NA	NA	NA	NA	NA	NA	NA	NA	NA	NA
chr6	HLA	ENSG00000204420	MPIG6B	+	31718594	384600	95.85	-1.25	6.9e-20	6.2e-18	NA	NA	NA	NA	NA	NA	NA	NA	NA	NA	NA	NA	NA	NA	NA	NA	NA	NA	NA	NA	NA	NA	NA	NA	NA	NA	7.00626	1.37819e-293	NA	NA	NA	NA	NA	NA	NA	NA	NA	NA	NA
chr6	HLA	ENSG00000204261	PSMB8-AS1	+	32844078	385872	165.23	0.88	2.3e-11	4.4e-10	-1.62063	0.0399877	-3.92682	5.61601e-20	-2.16503	0.00281053	NA	NA	-3.27918	5.11753e-07	NA	NA	-1.52359	4.41484e-22	NA	NA	NA	NA	0.59527	2.4734e-71	2.44261	2.11402e-60	NA	NA	1.62294	1.8377e-12	-0.952868	4.97221e-11	NA	NA	NA	NA	-2.05716	5.5665e-19	NA	NA	-0.146185	6.22065e-29	NA
chr6	HLA	ENSG00000240065	PSMB9	+	32844136	385930	766.53	0.61	0.00012	0.00059	-0.305155	1.43592e-12	-1.81689	1.08402e-12	-1.69214	1.14022e-45	0.241309	3.46522e-41	NA	NA	NA	NA	-0.911808	6.4508e-66	-0.935598	1.54229e-08	NA	NA	0.72581	1.61908e-232	1.35231	1.01485e-27	-0.108284	4.9488e-08	1.34748	3.83276e-27	-1.10765	1.6598e-87	-1.35371	7.25189e-25	NA	NA	-2.58879	1.6154e-177	-0.802016	5.66596e-30	0.542745	2.1133e-123	NA
chr6	HLA	ENSG00000204264	PSMB8	-	32844679	386473	1923.43	0.35	0.003	0.01	0.568303	6.76038e-175	-0.789128	4.65185e-05	-1.13711	1.89119e-22	0.576144	3.63178e-74	NA	NA	-2.27254	0.00203801	-0.951548	1.36551e-128	NA	NA	0.651216	0.0303504	1.01556	0	NA	NA	NA	NA	0.836691	0.00068033	-1.45035	1.26896e-127	-0.519764	1.62815e-14	NA	NA	-1.86845	2.43968e-176	-0.557244	2.44236e-35	NA	NA	-1.07701
chr6	HLA	ENSG00000204421	LY6G6C	-	31721746	387752	2307.57	-1.02	3e-08	3.1e-07	4.73671	0	1.67566	0	0.857788	2.09891e-28	-1.48456	2.96652e-05	-3.02444	6.84195e-06	NA	NA	-5.23323	1.44151e-80	-5.23474	5.93998e-16	-6.24468	0.0150799	-3.02648	1.10636e-32	-3.64162	1.01396e-49	-5.51998	6.50972e-41	-4.3753	5.92129e-21	-0.521195	1.63611e-07	-3.11521	0.000641389	NA	NA	-4.16991	1.03163e-30	-8.04519	1.31367e-17	-4.97959	2.34702e-17	-2.95884
chr6	HLA	ENSG00000168394	TAP1	-	32853816	395610	2813.05	0.23	0.038	0.084	-0.130453	1.5156e-17	NA	NA	-1.48539	2.78763e-32	NA	NA	-0.33161	1.8453e-18	NA	NA	-1.21072	2.57537e-153	-0.833582	0.00121799	NA	NA	1.10289	0	0.327487	1.37394e-43	0.747205	1.05378e-07	0.966358	0.000469847	-2.15333	1.71983e-108	-0.313913	5.80815e-09	NA	NA	-1.54694	2.1619e-103	-0.238561	7.42092e-13	0.33656	2.19455e-54	-0.507292
chr6	HLA	ENSG00000213722	DDAH2	-	31730617	396623	1445.02	-0.38	0.00059	0.0024	-1.89011	5.88543e-130	-2.03667	8.31284e-54	-0.751772	0.00541482	-1.27416	2.83342e-53	-1.81642	4.25955e-33	NA	NA	1.27868	0	1.12439	0	0.340777	0.00240018	NA	NA	-1.58345	0	-1.28542	2.17709e-194	-0.993982	1.13545e-102	1.90582	6.80246e-05	-1.1388	1.51852e-32	NA	NA	0.15231	1.06676e-16	0.512339	5.11714e-05	0.562536	1.90313e-181	0.50422
chr6	HLA	ENSG00000168631	MUCL3	+	30934523	399471	1.63	-0.37	0.6	0.72	NA	NA	NA	NA	NA	NA	NA	NA	NA	NA	NA	NA	NA	NA	NA	NA	NA	NA	NA	NA	NA	NA	NA	NA	NA	NA	NA	NA	NA	NA	NA	NA	NA	NA	NA	NA	NA	NA	NA
chr6	HLA	ENSG00000252761	Y_RNA	-	30932709	401285	NA	NA	NA	NA	NA	NA	NA	NA	NA	NA	NA	NA	NA	NA	NA	NA	NA	NA	NA	NA	NA	NA	NA	NA	NA	NA	NA	NA	NA	NA	NA	NA	NA	NA	NA	NA	NA	NA	NA	NA	NA	NA	NA
chr6	HLA	ENSG00000204410	MSH5	+	31739677	405683	47.63	-0.5	0.016	0.04	NA	NA	NA	NA	NA	NA	NA	NA	NA	NA	NA	NA	NA	NA	NA	NA	NA	NA	NA	NA	NA	NA	NA	NA	NA	NA	NA	NA	NA	NA	NA	NA	NA	NA	NA	NA	NA	NA	NA
chr6	HLA	ENSG00000213719	CLIC1	-	31739763	405769	10642.4	0.02	0.85	0.9	-0.836499	5.04886e-84	0.233782	2.97048e-148	-0.932386	1.14442e-114	NA	NA	0.509367	6.28495e-173	-1.13416	5.66509e-06	-1.03866	0	-0.721748	1.32927e-29	-0.514557	0.000220349	0.539824	9.9878e-217	NA	NA	NA	NA	NA	NA	1.84191	1.78943e-157	-0.71818	5.54174e-26	-1.69434	4.5117e-10	-1.12607	4.46098e-195	-0.74791	8.1104e-61	0.925871	0	0.561277
chr6	HLA	ENSG00000255152	MSH5-SAPCD1	+	31740020	406026	0.78	-0.11	0.94	NA	NA	NA	NA	NA	NA	NA	NA	NA	NA	NA	NA	NA	NA	NA	NA	NA	NA	NA	NA	NA	NA	NA	NA	NA	NA	NA	NA	NA	NA	NA	NA	NA	NA	NA	NA	NA	NA	NA	NA
chr6	HLA	ENSG00000137411	VARS2	+	30914205	419789	620.37	0.01	0.92	0.95	NA	NA	-0.577652	1.54325e-05	1.44289	3.26176e-13	NA	NA	NA	NA	NA	NA	NA	NA	NA	NA	NA	NA	NA	NA	0.195005	0.000236334	-1.10911	5.46704e-06	NA	NA	-1.49128	0.0149015	NA	NA	NA	NA	NA	NA	NA	NA	NA	NA	NA
chr6	HLA	ENSG00000231852	CYP21A2	+	32038327	419879	14.08	-0.47	0.081	0.16	NA	NA	NA	NA	NA	NA	NA	NA	NA	NA	NA	NA	NA	NA	NA	NA	NA	NA	NA	NA	NA	NA	NA	NA	NA	NA	NA	NA	NA	NA	NA	NA	NA	NA	NA	NA	NA	NA	NA
chr6	HLA	ENSG00000234515	PPP1R2P1	-	32879833	421627	2.89	-0.3	0.53	0.65	NA	NA	NA	NA	NA	NA	NA	NA	NA	NA	NA	NA	NA	NA	NA	NA	NA	NA	NA	NA	NA	NA	NA	NA	NA	NA	NA	NA	NA	NA	NA	NA	NA	NA	NA	NA	NA	NA	NA
chr6	HLA	ENSG00000293216	ENSG00000293216	-	32879848	421642	NA	NA	NA	NA	NA	NA	NA	NA	NA	NA	NA	NA	NA	NA	NA	NA	NA	NA	NA	NA	NA	NA	NA	NA	NA	NA	NA	NA	NA	NA	NA	NA	NA	NA	NA	NA	NA	NA	NA	NA	NA	NA	NA
chr6	HLA	ENSG00000229776	C4B-AS1	-	32036258	421948	14.89	-0.16	0.54	0.66	NA	NA	NA	NA	NA	NA	NA	NA	NA	NA	NA	NA	NA	NA	NA	NA	NA	NA	NA	NA	NA	NA	NA	NA	NA	NA	NA	NA	NA	NA	NA	NA	NA	NA	NA	NA	NA	NA	NA
chr6	HLA	ENSG00000252743	RNU6-850P	-	31757053	423059	1.38	-1.32	0.17	0.27	NA	NA	NA	NA	NA	NA	NA	NA	NA	NA	NA	NA	NA	NA	NA	NA	NA	NA	NA	NA	NA	NA	NA	NA	NA	NA	NA	NA	NA	NA	NA	NA	NA	NA	NA	NA	NA	NA	NA
chr6	HLA	ENSG00000288473	ENSG00000288473	+	30908242	425752	NA	NA	NA	NA	NA	NA	NA	NA	NA	NA	NA	NA	NA	NA	NA	NA	NA	NA	NA	NA	NA	NA	NA	NA	NA	NA	NA	NA	NA	NA	NA	NA	NA	NA	NA	NA	NA	NA	NA	NA	NA	NA	NA
chr6	HLA	ENSG00000213780	GTF2H4	+	30908207	425787	5.34	-0.38	0.32	0.46	NA	NA	NA	NA	NA	NA	NA	NA	NA	NA	NA	NA	NA	NA	NA	NA	NA	NA	NA	NA	NA	NA	NA	NA	NA	NA	NA	NA	NA	NA	NA	NA	NA	NA	NA	NA	NA	NA	NA
chr6	HLA	ENSG00000228727	SAPCD1	+	31762656	428662	5.5	-0.84	0.026	0.063	NA	NA	NA	NA	NA	NA	NA	NA	NA	NA	NA	NA	NA	NA	NA	NA	NA	NA	NA	NA	NA	NA	NA	NA	NA	NA	NA	NA	NA	NA	NA	NA	NA	NA	NA	NA	NA	NA	NA
chr6	HLA	ENSG00000235663	SAPCD1-AS1	-	31765588	431594	0.46	-0.64	0.77	NA	NA	NA	NA	NA	NA	NA	NA	NA	NA	NA	2.18224	0.0161019	NA	NA	NA	NA	NA	NA	NA	NA	NA	NA	NA	NA	NA	NA	NA	NA	NA	NA	NA	NA	NA	NA	NA	NA	NA	NA	NA
chr6	HLA	ENSG00000289047	ENSG00000289047	+	32894299	436093	NA	NA	NA	NA	NA	NA	NA	NA	NA	NA	NA	NA	NA	NA	NA	NA	NA	NA	NA	NA	NA	NA	NA	NA	NA	NA	NA	NA	NA	NA	NA	NA	NA	NA	NA	NA	NA	NA	NA	NA	NA	NA	NA
chr6	HLA	ENSG00000289559	ENSG00000289559	-	32894665	436459	NA	NA	NA	NA	NA	NA	NA	NA	NA	NA	NA	NA	NA	NA	NA	NA	NA	NA	NA	NA	NA	NA	NA	NA	NA	NA	NA	NA	NA	NA	NA	NA	NA	NA	NA	NA	NA	NA	NA	NA	NA	NA	NA
chr6	HLA	ENSG00000235301	HLA-Z	+	32896416	438210	1.87	0.04	0.96	0.97	NA	NA	NA	NA	NA	NA	NA	NA	NA	NA	NA	NA	NA	NA	NA	NA	NA	NA	NA	NA	NA	NA	NA	NA	NA	NA	NA	NA	NA	NA	NA	NA	NA	NA	NA	NA	NA	NA	NA
chr6	HLA	ENSG00000284370	MIR4640	+	30890883	443111	NA	NA	NA	NA	NA	NA	NA	NA	NA	NA	NA	NA	NA	NA	NA	NA	NA	NA	NA	NA	NA	NA	NA	NA	NA	NA	NA	NA	NA	NA	NA	NA	NA	NA	NA	NA	NA	NA	NA	NA	NA	NA	NA
chr6	HLA	ENSG00000204396	VWA7	-	31777328	443334	39.83	-0.57	0.0014	0.0051	NA	NA	NA	NA	NA	NA	NA	NA	NA	NA	NA	NA	NA	NA	NA	NA	NA	NA	NA	NA	NA	NA	NA	NA	NA	NA	NA	NA	NA	NA	NA	NA	NA	NA	NA	NA	NA	NA	NA
chr6	HLA	ENSG00000224389	C4B	+	32014795	443411	634.17	1.61	3e-15	1.1e-13	NA	NA	NA	NA	NA	NA	NA	NA	NA	NA	NA	NA	NA	NA	NA	NA	NA	NA	NA	NA	NA	NA	NA	NA	NA	NA	NA	NA	NA	NA	NA	NA	NA	NA	NA	NA	NA	NA	NA
chr6	HLA	ENSG00000201555	Y_RNA	-	31778905	444911	2.21	-0.46	0.41	0.55	NA	NA	NA	NA	NA	NA	NA	NA	NA	NA	NA	NA	NA	NA	NA	NA	NA	NA	NA	NA	NA	NA	NA	NA	NA	NA	NA	NA	NA	NA	NA	NA	NA	NA	NA	NA	NA	NA	NA
chr6	HLA	ENSG00000250535	STK19B	+	32013270	444936	60.95	-0.41	0.00082	0.0032	NA	NA	NA	NA	NA	NA	NA	NA	NA	NA	NA	NA	NA	NA	NA	NA	NA	NA	NA	NA	NA	NA	NA	NA	NA	NA	NA	NA	NA	NA	NA	NA	NA	NA	NA	NA	NA	NA	NA
chr6	HLA	ENSG00000248290	TNXA	-	32012472	445734	1260.46	-1.22	5.6e-05	0.0003	NA	NA	NA	NA	NA	NA	NA	NA	NA	NA	NA	NA	NA	NA	NA	NA	NA	NA	NA	NA	NA	NA	NA	NA	NA	NA	NA	NA	NA	NA	NA	NA	NA	NA	NA	NA	NA	NA	NA
chr6	HLA	ENSG00000204338	CYP21A1P	+	32005689	452517	45.09	-0.83	0.0017	0.0062	NA	NA	NA	NA	NA	NA	NA	NA	NA	NA	NA	NA	NA	NA	NA	NA	NA	NA	NA	NA	NA	NA	NA	NA	NA	NA	NA	NA	NA	NA	NA	NA	NA	NA	NA	NA	NA	NA	NA
chr6	HLA	ENSG00000290788	ENSG00000290788	+	32005636	452570	NA	NA	NA	NA	NA	NA	NA	NA	NA	NA	NA	NA	NA	NA	NA	NA	NA	NA	NA	NA	NA	NA	NA	NA	NA	NA	NA	NA	NA	NA	NA	NA	NA	NA	NA	NA	NA	NA	NA	NA	NA	NA	NA
chr6	HLA	ENSG00000233627	C4A-AS1	-	32003521	454685	NA	NA	NA	NA	NA	NA	NA	NA	NA	NA	NA	NA	NA	NA	NA	NA	NA	NA	NA	NA	NA	NA	NA	NA	NA	NA	NA	NA	NA	NA	NA	NA	NA	NA	NA	NA	NA	NA	NA	NA	NA	NA	NA
chr6	HLA	ENSG00000204580	DDR1	+	30876421	457573	4849.33	-0.68	1.5e-08	1.6e-07	1.86629	0	1.35615	0	2.71888	0	2.17347	0	1.47111	0	NA	NA	-3.67816	5.67023e-199	-3.04729	1.38186e-32	-2.48782	1.96289e-09	-4.90801	2.45358e-124	-3.91727	1.01631e-141	-5.20405	1.3702e-119	-3.9938	6.60365e-62	-3.89083	1.14306e-38	-0.708624	2.62748e-05	NA	NA	-1.86845	1.99242e-55	-1.52191	5.03161e-30	-5.44171	6.3193e-57	-2.48283
chr6	HLA	ENSG00000237775	DDR1-DT	-	30875918	458076	1.09	-0.1	0.89	0.93	NA	NA	NA	NA	NA	NA	NA	NA	NA	NA	NA	NA	NA	NA	NA	NA	NA	NA	NA	NA	NA	NA	NA	NA	NA	NA	NA	NA	NA	NA	NA	NA	NA	NA	NA	NA	NA	NA	NA
chr6	HLA	ENSG00000204394	VARS1	-	31795752	461758	1389.47	0.29	0.0057	0.017	NA	NA	NA	NA	NA	NA	NA	NA	NA	NA	NA	NA	NA	NA	NA	NA	NA	NA	NA	NA	NA	NA	NA	NA	NA	NA	NA	NA	NA	NA	NA	NA	NA	NA	NA	NA	NA	NA	NA
chr6	HLA	ENSG00000202241	RN7SKP186	+	30864250	469744	NA	NA	NA	NA	NA	NA	NA	NA	NA	NA	NA	NA	NA	NA	NA	NA	NA	NA	NA	NA	NA	NA	NA	NA	NA	NA	NA	NA	NA	NA	NA	NA	NA	NA	NA	NA	NA	NA	NA	NA	NA	NA	NA
chr6	HLA	ENSG00000204392	LSM2	-	31806966	472972	604.57	0.18	0.17	0.28	-0.116921	2.99106e-17	NA	NA	-0.23078	2.00927e-05	NA	NA	NA	NA	NA	NA	0.166539	5.63278e-06	0.571401	1.46912e-109	0.872836	0.0431328	0.727351	1.0982e-139	0.224279	1.19577e-55	-0.996347	9.24303e-129	NA	NA	0.836394	1.84912e-24	1.20951	9.61712e-05	NA	NA	NA	NA	0.11533	4.31447e-07	NA	NA	-1.43163
chr6	HLA	ENSG00000244731	C4A	+	31982057	476149	197.63	1.62	2.3e-13	6.2e-12	NA	NA	NA	NA	NA	NA	NA	NA	NA	NA	NA	NA	NA	NA	NA	NA	NA	NA	NA	NA	NA	NA	NA	NA	NA	NA	NA	NA	NA	NA	NA	NA	NA	NA	NA	NA	NA	NA	NA
chr6	HLA	ENSG00000204390	HSPA1L	-	31815283	481289	73.11	-0.02	0.82	0.88	NA	NA	NA	NA	NA	NA	NA	NA	NA	NA	NA	NA	NA	NA	NA	NA	NA	NA	NA	NA	2.02716	1.66124e-05	NA	NA	NA	NA	NA	NA	NA	NA	NA	NA	NA	NA	NA	NA	NA	NA	NA
chr6	HLA	ENSG00000204389	HSPA1A	+	31815543	481549	3376.33	-0.54	4.5e-08	4.6e-07	-0.530678	8.72177e-138	-2.25915	4.81868e-153	-1.48576	3.65783e-17	-1.07553	0.00381101	-3.23412	3.97138e-97	0.805869	0.000122678	0.715603	0	-0.216246	1.85634e-115	-1.11004	0.0121662	NA	NA	NA	NA	-1.3301	0	0.212669	1.42624e-40	-0.331783	5.85656e-143	-1.38436	2.44182e-15	NA	NA	-0.414211	4.89508e-26	NA	NA	0.476861	5.66035e-10	NA
chr6	HLA	ENSG00000242574	HLA-DMB	-	32941028	482822	1643.43	1	8.7e-12	1.8e-10	-8.2939	1.00506e-85	-8.30383	1.58659e-71	-9.14209	2.32662e-61	-11.3618	3.1002e-72	-10.7123	2.91494e-42	NA	NA	-9.50806	1.48634e-211	-9.85342	4.03321e-48	-6.38152	2.59853e-10	-0.339603	2.91761e-133	-2.44748	8.51753e-71	-3.82302	4.25475e-80	NA	NA	-5.9684	2.28361e-33	-9.37809	1.7592e-15	NA	NA	-7.83119	1.73662e-80	-8.11684	3.12055e-45	4.36566	0	3.31289
chr6	HLA	ENSG00000237923	LINC02570	-	30848204	485790	9.72	-0.77	0.0085	0.024	NA	NA	1.65029	1.44578e-09	2.7119	8.38246e-18	3.06652	4.31659e-30	2.37028	4.69014e-29	NA	NA	NA	NA	NA	NA	NA	NA	NA	NA	NA	NA	NA	NA	NA	NA	NA	NA	NA	NA	NA	NA	NA	NA	NA	NA	NA	NA	NA
chr6	HLA	ENSG00000204348	DXO	-	31972290	485916	229.75	0.08	0.26	0.39	NA	NA	-0.959485	7.64115e-06	NA	NA	NA	NA	NA	NA	NA	NA	NA	NA	NA	NA	NA	NA	NA	NA	0.2441	1.21724e-12	-0.460232	9.98629e-11	0.238243	0.00536178	-1.78798	2.94121e-09	NA	NA	NA	NA	2.29727	5.72729e-108	NA	NA	NA	NA	-1.40177
chr6	HLA	ENSG00000204344	STK19	+	31971091	487115	436.71	-0.29	0.00029	0.0013	0.549117	3.90494e-64	-0.471976	5.50923e-49	0.162752	1.93921e-08	NA	NA	-0.459543	1.687e-10	NA	NA	NA	NA	0.250333	1.84209e-27	NA	NA	0.200138	0.0462024	NA	NA	-1.21246	1.60103e-58	-0.371449	7.16795e-26	-1.66092	2.37818e-29	NA	NA	NA	NA	1.04376	3.36851e-12	NA	NA	-1.58882	0.0295568	-0.47457
chr6	HLA	ENSG00000289637	ENSG00000289637	-	31821964	487970	NA	NA	NA	NA	NA	NA	NA	NA	NA	NA	NA	NA	NA	NA	NA	NA	NA	NA	NA	NA	NA	NA	NA	NA	NA	NA	NA	NA	NA	NA	NA	NA	NA	NA	NA	NA	NA	NA	NA	NA	NA	NA	NA
chr6	HLA	ENSG00000289829	ENSG00000289829	-	31827443	493449	NA	NA	NA	NA	NA	NA	NA	NA	NA	NA	NA	NA	NA	NA	NA	NA	NA	NA	NA	NA	NA	NA	NA	NA	NA	NA	NA	NA	NA	NA	NA	NA	NA	NA	NA	NA	NA	NA	NA	NA	NA	NA	NA
chr6	HLA	ENSG00000204388	HSPA1B	+	31827738	493744	14524.6	-0.65	2.2e-09	2.9e-08	-0.891402	7.34782e-105	-2.25813	7.93337e-85	NA	NA	NA	NA	-3.19882	4.88558e-82	NA	NA	0.717702	0	-0.260667	9.68929e-105	-1.35733	4.06133e-07	0.284009	2.36308e-10	1.44023	1.79522e-10	-1.31942	0	0.536678	5.71654e-13	-0.429688	2.59372e-193	-1.96737	6.70371e-24	NA	NA	-0.209686	0.027736	NA	NA	NA	NA	0.382967
chr6	HLA	ENSG00000285565	ENSG00000285565	+	31828834	494840	NA	NA	NA	NA	NA	NA	NA	NA	NA	NA	NA	NA	NA	NA	NA	NA	NA	NA	NA	NA	NA	NA	NA	NA	NA	NA	NA	NA	NA	NA	NA	NA	NA	NA	NA	NA	NA	NA	NA	NA	NA	NA	NA
chr6	HLA	ENSG00000248993	ENSG00000248993	-	32953122	494916	NA	NA	NA	NA	NA	NA	NA	NA	NA	NA	NA	NA	NA	NA	NA	NA	NA	NA	NA	NA	NA	NA	NA	NA	NA	NA	NA	NA	NA	NA	NA	NA	NA	NA	NA	NA	NA	NA	NA	NA	NA	NA	NA
chr6	HLA	ENSG00000204351	SKIC2	+	31959116	499090	1165.27	0.13	0.14	0.25	NA	NA	NA	NA	NA	NA	NA	NA	NA	NA	NA	NA	NA	NA	NA	NA	NA	NA	NA	NA	NA	NA	NA	NA	NA	NA	NA	NA	NA	NA	NA	NA	NA	NA	NA	NA	NA	NA	NA
chr6	HLA	ENSG00000204356	NELFE	-	31959038	499168	1617.59	-0.2	0.037	0.083	0.735148	6.42779e-107	NA	NA	NA	NA	0.472545	3.69967e-10	0.141687	6.35835e-45	NA	NA	-0.101681	0.00449229	NA	NA	NA	NA	0.456365	3.51378e-36	-0.343055	5.34373e-116	-1.21994	1.01005e-119	-0.271987	6.98978e-47	-0.152338	4.40465e-45	NA	NA	NA	NA	NA	NA	NA	NA	NA	NA	-0.474708
chr6	HLA	ENSG00000204387	SNHG32	+	31834608	500614	1507.62	-0.19	0.042	0.092	NA	NA	NA	NA	NA	NA	NA	NA	NA	NA	NA	NA	NA	NA	NA	NA	NA	NA	NA	NA	NA	NA	NA	NA	NA	NA	NA	NA	NA	NA	NA	NA	NA	NA	NA	NA	NA	NA	NA
chr6	HLA	ENSG00000284446	MIR1236	-	31956940	501266	NA	NA	NA	NA	NA	NA	NA	NA	NA	NA	NA	NA	NA	NA	NA	NA	NA	NA	NA	NA	NA	NA	NA	NA	NA	NA	NA	NA	NA	NA	NA	NA	NA	NA	NA	NA	NA	NA	NA	NA	NA	NA	NA
chr6	HLA	ENSG00000201823	SNORD48	+	31835263	501269	NA	NA	NA	NA	NA	NA	NA	NA	NA	NA	NA	NA	NA	NA	NA	NA	NA	NA	NA	NA	NA	NA	NA	NA	NA	NA	NA	NA	NA	NA	NA	NA	NA	NA	NA	NA	NA	NA	NA	NA	NA	NA	NA
chr6	HLA	ENSG00000201754	SNORD52	+	31837076	503082	NA	NA	NA	NA	NA	NA	NA	NA	NA	NA	NA	NA	NA	NA	NA	NA	NA	NA	NA	NA	NA	NA	NA	NA	NA	NA	NA	NA	NA	NA	NA	NA	NA	NA	NA	NA	NA	NA	NA	NA	NA	NA	NA
chr6	HLA	ENSG00000214894	LINC00243	-	30830659	503335	11.58	1.06	2.3e-05	0.00014	NA	NA	NA	NA	NA	NA	NA	NA	NA	NA	NA	NA	NA	NA	NA	NA	NA	NA	NA	NA	1.99402	0.000845336	NA	NA	NA	NA	NA	NA	NA	NA	NA	NA	NA	NA	NA	NA	2.2012	3.96011e-97	3.46706
chr6	HLA	ENSG00000204256	BRD2	+	32968594	510388	4786.84	0.04	0.42	0.56	-0.892054	2.86799e-22	-0.436205	6.79756e-19	-0.853035	1.14011e-39	NA	NA	-0.216358	7.62643e-24	NA	NA	0.409739	4.56068e-36	NA	NA	NA	NA	NA	NA	0.373055	1.96469e-45	0.56808	3.04188e-51	0.689791	3.05992e-11	-0.659591	8.02622e-108	NA	NA	NA	NA	NA	NA	0.680842	3.88452e-09	-0.785867	2.76618e-07	-0.500102
chr6	HLA	ENSG00000204257	HLA-DMA	-	32969094	510888	2024.5	0.87	7.4e-13	1.8e-11	-7.79789	1.3071e-145	-6.38465	5.10958e-79	-6.84098	7.84481e-91	-4.98799	6.67211e-97	-4.66761	2.23265e-34	NA	NA	-7.15548	0	-7.82536	2.41219e-79	-6.02656	2.13629e-17	0.942597	0	-2.05468	6.89473e-78	-3.31087	8.25725e-112	NA	NA	-5.37108	1.91997e-58	-6.59156	3.71696e-24	NA	NA	-7.30768	1.60142e-135	-5.96837	3.06593e-69	4.24741	0	2.72792
chr6	HLA	ENSG00000223837	ENSG00000223837	+	32970232	512026	NA	NA	NA	NA	NA	NA	NA	NA	NA	NA	NA	NA	NA	NA	NA	NA	NA	NA	NA	NA	NA	NA	NA	NA	NA	NA	NA	NA	NA	NA	NA	NA	NA	NA	NA	NA	NA	NA	NA	NA	NA	NA	NA
chr6	HLA	ENSG00000243649	CFB	+	31945650	512556	229.42	1.52	5e-11	8.7e-10	NA	NA	NA	NA	NA	NA	NA	NA	NA	NA	NA	NA	2.92492	4.56998e-133	NA	NA	NA	NA	NA	NA	-7.35372	8.29724e-13	-7.05719	7.17672e-10	-3.49532	0.00136049	NA	NA	NA	NA	NA	NA	NA	NA	NA	NA	NA	NA	NA
chr6	HLA	ENSG00000263756	ENSG00000263756	-	32972853	514647	NA	NA	NA	NA	NA	NA	NA	NA	NA	NA	NA	NA	NA	NA	NA	NA	NA	NA	NA	NA	NA	NA	NA	NA	NA	NA	NA	NA	NA	NA	NA	NA	NA	NA	NA	NA	NA	NA	NA	NA	NA	NA	NA
chr6	HLA	ENSG00000281756	C2-AS1	-	31941724	516482	3.3	1.87	0.01	0.028	NA	NA	NA	NA	NA	NA	NA	NA	NA	NA	NA	NA	NA	NA	NA	NA	NA	NA	NA	NA	NA	NA	NA	NA	NA	NA	NA	NA	NA	NA	NA	NA	NA	NA	NA	NA	NA	NA	NA
chr6	HLA	ENSG00000204386	NEU1	-	31862905	528911	1418.02	0.33	0.0002	0.00093	-0.305381	9.56906e-17	-0.573645	9.33171e-67	NA	NA	NA	NA	-0.72813	8.89985e-08	1.21105	7.09194e-10	0.293825	7.4787e-33	-0.24084	6.44098e-13	-1.02193	8.73787e-05	-0.335885	0.0192033	1.05985	1.10283e-36	-0.380943	7.37359e-54	NA	NA	0.289071	1.86971e-36	NA	NA	NA	NA	-0.862496	1.00066e-24	-0.672039	2.98649e-17	NA	NA	NA
chr6	HLA	ENSG00000244255	ENSG00000244255	+	31927698	530508	NA	NA	NA	NA	NA	NA	NA	NA	NA	NA	NA	NA	NA	NA	NA	NA	NA	NA	NA	NA	NA	NA	NA	NA	NA	NA	NA	NA	NA	NA	NA	NA	NA	NA	NA	NA	NA	NA	NA	NA	NA	NA	NA
chr6	HLA	ENSG00000237080	EHMT2-AS1	+	31877808	543814	0.93	-0.1	0.92	NA	NA	NA	NA	NA	NA	NA	NA	NA	NA	NA	NA	NA	NA	NA	NA	NA	NA	NA	NA	NA	NA	NA	NA	NA	NA	NA	NA	NA	NA	NA	NA	NA	NA	NA	NA	NA	NA	NA	NA
chr6	HLA	ENSG00000204385	SLC44A4	-	31879046	545052	36.99	0.09	0.61	0.72	NA	NA	NA	NA	NA	NA	NA	NA	NA	NA	NA	NA	NA	NA	NA	NA	NA	NA	2.50618	1.76598e-48	NA	NA	NA	NA	NA	NA	NA	NA	NA	NA	NA	NA	NA	NA	NA	NA	NA	NA	NA
chr6	HLA	ENSG00000204252	HLA-DOA	-	33009591	551385	1294.04	0.94	2.6e-10	4e-09	-9.40569	2.24891e-45	-7.43776	1.11796e-39	-5.01318	7.13232e-27	-7.16337	1.71071e-34	-8.43193	4.36722e-21	NA	NA	-6.90821	7.97431e-105	-7.57289	7.49482e-23	-6.64405	0.000242841	0.499392	5.08746e-28	-3.56185	2.86398e-55	-5.28003	6.29356e-50	-2.48752	3.42068e-18	-7.99082	9.38774e-16	-7.09768	1.2022e-06	NA	NA	-6.00001	3.28671e-39	-8.44456	9.41979e-22	4.0923	0	3.4516
chr6	HLA	ENSG00000204366	ZBTB12	-	31902086	556120	59.24	-0.33	0.037	0.083	NA	NA	NA	NA	NA	NA	NA	NA	NA	NA	NA	NA	NA	NA	NA	NA	NA	NA	NA	NA	NA	NA	NA	NA	NA	NA	NA	NA	NA	NA	NA	NA	NA	NA	NA	NA	NA	NA	NA
chr6	HLA	ENSG00000166278	C2	+	31897785	560421	444.9	1.77	9.5e-26	3.2e-23	-4.05568	9.76421e-33	-4.29131	4.4245e-30	-5.26979	2.10919e-33	-4.21947	1.31669e-30	-3.75231	6.51881e-13	NA	NA	3.92409	0	1.90835	1.81537e-261	NA	NA	-8.78693	1.62079e-56	-10.151	3.65625e-69	-4.55843	8.29436e-51	-8.99678	8.94021e-30	-3.62821	1.88865e-15	-2.16838	0.009821	NA	NA	-5.98081	9.45172e-39	-1.73161	1.90177e-07	-2.73722	1.16609e-13	1.48117
chr6	HLA	ENSG00000204371	EHMT2	-	31897698	560508	1077.22	-0.14	0.2	0.32	NA	NA	NA	NA	0.181741	7.66331e-17	0.271545	5.89528e-07	NA	NA	NA	NA	NA	NA	0.16908	5.63729e-18	NA	NA	NA	NA	0.911998	0.00398159	-0.304859	1.12562e-15	NA	NA	-0.560417	1.30968e-15	NA	NA	NA	NA	NA	NA	NA	NA	NA	NA	-0.935029
chr6	HLA	ENSG00000263608	RN7SL353P	+	30751038	582956	NA	NA	NA	NA	NA	NA	NA	NA	NA	NA	NA	NA	NA	NA	NA	NA	NA	NA	NA	NA	NA	NA	NA	NA	NA	NA	NA	NA	NA	NA	NA	NA	NA	NA	NA	NA	NA	NA	NA	NA	NA	NA	NA
chr6	HLA	ENSG00000137331	IER3	-	30744548	589446	1142.66	-0.04	0.85	0.9	-2.71216	2.79007e-25	-1.10493	2.74035e-69	0.948939	3.13602e-123	-1.36748	4.74751e-10	-0.61429	4.13383e-76	-5.6267	1.31721e-13	1.44753	0	NA	NA	NA	NA	0.526781	0	-6.9378	0	-8.60187	0	-7.72404	0	-1.69601	1.03862e-99	-2.11879	1.47704e-50	NA	NA	0.984973	3.07726e-32	0.608878	2.4528e-11	0.26833	5.69394e-102	1.63825
chr6	HLA	ENSG00000228022	HCG20	+	30743790	590204	5.91	-0.55	0.093	0.17	NA	NA	NA	NA	NA	NA	NA	NA	NA	NA	NA	NA	NA	NA	NA	NA	NA	NA	NA	NA	NA	NA	NA	NA	NA	NA	NA	NA	NA	NA	NA	NA	NA	NA	NA	NA	NA	NA	NA
chr6	HLA	ENSG00000272273	IER3-AS1	+	30742757	591237	5.58	0.44	0.22	0.34	-2.48372	0.00932688	NA	NA	NA	NA	NA	NA	NA	NA	NA	NA	0.922664	0.000140656	NA	NA	NA	NA	0.635192	3.0052e-07	NA	NA	-2.52534	1.36035e-07	-3.92084	0.000727561	NA	NA	NA	NA	NA	NA	NA	NA	NA	NA	NA	NA	1.34066
chr6	HLA	ENSG00000137312	FLOT1	-	30742732	591262	2182.15	0.62	4.2e-11	7.5e-10	-2.83309	2.22518e-106	-2.97155	5.42443e-55	-1.4095	2.71052e-14	-1.32987	9.30164e-41	-2.18983	2.77574e-22	NA	NA	0.143904	2.97677e-22	NA	NA	1.40794	1.69617e-26	2.1501	0	-2.1292	6.03466e-221	-2.34146	1.61689e-171	-0.778107	6.1021e-49	0.807181	4.17463e-14	NA	NA	NA	NA	0.464502	1.18306e-15	NA	NA	0.167792	1.31998e-89	0.603759
chr6	HLA	ENSG00000201988	Y_RNA	-	30736414	597580	3.96	0.32	0.49	0.62	NA	NA	NA	NA	NA	NA	NA	NA	NA	NA	NA	NA	NA	NA	NA	NA	NA	NA	NA	NA	NA	NA	NA	NA	NA	NA	NA	NA	NA	NA	NA	NA	NA	NA	NA	NA	NA	NA	NA
chr6	HLA	ENSG00000272540	ENSG00000272540	-	30723877	610117	12.52	-0.01	0.95	0.97	NA	NA	NA	NA	NA	NA	NA	NA	NA	NA	NA	NA	NA	NA	NA	NA	NA	NA	NA	NA	NA	NA	NA	NA	NA	NA	NA	NA	NA	NA	NA	NA	NA	NA	NA	NA	NA	NA	NA
chr6	HLA	ENSG00000137337	MDC1	-	30717447	616547	647.36	0	0.99	0.99	NA	NA	NA	NA	0.221653	0.00270538	NA	NA	NA	NA	NA	NA	NA	NA	0.210441	2.26146e-10	NA	NA	NA	NA	0.343655	1.12795e-05	-0.532981	4.36288e-10	NA	NA	-0.415543	1.80958e-07	NA	NA	NA	NA	NA	NA	NA	NA	NA	NA	NA
chr6	HLA	ENSG00000196230	TUBB	+	30717435	616559	12727.8	0.25	0.021	0.051	-0.702532	4.56674e-45	-0.670202	0.000223085	NA	NA	NA	NA	-0.280335	0.0114238	-0.927745	9.53002e-12	0.578113	2.01798e-267	1.21775	0	0.681099	6.72249e-15	0.151429	4.37118e-69	-0.722555	0	-0.601287	3.37734e-78	-0.630623	6.81168e-89	-0.376649	3.62713e-79	-0.347898	6.93823e-06	NA	NA	NA	NA	0.410685	9.08858e-12	NA	NA	NA
chr6	HLA	ENSG00000223865	HLA-DPB1	+	33075990	617784	7440.37	0.85	6e-12	1.3e-10	-13.2971	8.16463e-269	-16.664	8.60892e-187	-11.9873	3.40894e-162	-15.7965	7.10271e-233	-15.634	5.07024e-100	NA	NA	-8.14526	2.14071e-197	-9.97743	4.84614e-53	-6.90327	8.40932e-12	-2.222	0	-4.49928	3.7622e-11	-5.02284	1.85903e-07	-3.13111	3.04524e-66	-8.86088	4.90307e-113	-7.13047	4.00627e-28	-7.25662	0.0112767	-8.26654	1.29245e-127	-7.75542	1.72823e-74	4.66756	0	1.97179
chr6	HLA	ENSG00000224796	RPL32P1	+	33079451	621245	19	1.08	1.8e-06	1.3e-05	NA	NA	NA	NA	NA	NA	NA	NA	NA	NA	NA	NA	NA	NA	NA	NA	NA	NA	NA	NA	NA	NA	NA	NA	NA	NA	NA	NA	NA	NA	NA	NA	NA	NA	NA	NA	NA	NA	NA
chr6	HLA	ENSG00000231389	HLA-DPA1	-	33080775	622569	14371.4	0.87	2.8e-09	3.6e-08	-15.3057	5.61922e-262	-17.7089	1.28508e-159	-11.1756	3.7944e-175	-16.5025	3.00644e-208	-16.8669	3.56475e-90	NA	NA	-10.4972	0	-12.3278	6.44582e-103	-7.73629	1.6314e-12	-1.52273	0	-4.73795	0.000203798	NA	NA	-3.66061	1.05858e-31	-8.08308	7.60133e-95	-5.1499	0.0230176	NA	NA	-13.184	1.90879e-220	-13.0901	4.87175e-123	4.58421	0	2.21793
chr6	HLA	ENSG00000224328	MDC1-AS1	+	30703067	630927	0.25	0.37	0.9	NA	NA	NA	NA	NA	NA	NA	NA	NA	NA	NA	NA	NA	NA	NA	NA	NA	NA	NA	NA	NA	NA	NA	NA	NA	NA	NA	NA	NA	NA	NA	NA	NA	NA	NA	NA	NA	NA	NA	NA
chr6	HLA	ENSG00000230449	RPL7P4	-	30697535	636459	1.61	-0.88	0.21	0.33	NA	NA	NA	NA	NA	NA	NA	NA	NA	NA	NA	NA	NA	NA	NA	NA	NA	NA	NA	NA	NA	NA	NA	NA	NA	NA	NA	NA	NA	NA	NA	NA	NA	NA	NA	NA	NA	NA	NA
chr6	HLA	ENSG00000231461	HLA-DPA2	-	33097295	639089	0.65	0.38	0.83	NA	NA	NA	NA	NA	NA	NA	NA	NA	NA	NA	NA	NA	NA	NA	NA	NA	NA	NA	NA	NA	NA	NA	NA	NA	NA	NA	NA	NA	NA	NA	NA	NA	NA	NA	NA	NA	NA	NA	NA
chr6	HLA	ENSG00000137404	NRM	-	30691420	642574	440.18	-0.15	0.079	0.15	NA	NA	NA	NA	0.223703	2.24321e-09	NA	NA	NA	NA	NA	NA	NA	NA	0.578939	2.21628e-29	NA	NA	NA	NA	-0.206727	3.46562e-23	NA	NA	-0.38834	1.40415e-14	-0.848363	3.60119e-12	NA	NA	NA	NA	NA	NA	NA	NA	0.174929	2.29841e-20	NA
chr6	HLA	ENSG00000146112	PPP1R18	-	30687895	646099	2483.5	0.6	7.5e-10	1.1e-08	-3.09162	5.28509e-252	-1.81466	2.4741e-20	-2.20896	2.60864e-106	-0.494012	2.23724e-08	-0.161181	3.15165e-49	NA	NA	NA	NA	NA	NA	NA	NA	0.287497	6.77453e-83	0.39186	5.52195e-18	-0.203427	2.17388e-22	NA	NA	-0.901252	5.65598e-97	-1.29514	3.10509e-33	NA	NA	0.55602	1.98889e-41	0.849117	7.54333e-08	0.754009	4.29639e-243	1.54488
chr6	HLA	ENSG00000228688	COL11A2P1	-	33107330	649124	NA	NA	NA	NA	NA	NA	NA	NA	NA	NA	NA	NA	NA	NA	NA	NA	NA	NA	NA	NA	NA	NA	NA	NA	NA	NA	NA	NA	NA	NA	NA	NA	NA	NA	NA	NA	NA	NA	NA	NA	NA	NA	NA
chr6	HLA	ENSG00000291111	ENSG00000291111	+	33112440	654234	NA	NA	NA	NA	NA	NA	NA	NA	NA	NA	NA	NA	NA	NA	NA	NA	NA	NA	NA	NA	NA	NA	NA	NA	NA	NA	NA	NA	NA	NA	NA	NA	NA	NA	NA	NA	NA	NA	NA	NA	NA	NA	NA
chr6	HLA	ENSG00000224557	HLA-DPB2	+	33112516	654310	10.01	2.66	1e-12	2.4e-11	NA	NA	NA	NA	NA	NA	NA	NA	NA	NA	NA	NA	NA	NA	NA	NA	NA	NA	NA	NA	NA	NA	NA	NA	NA	NA	NA	NA	NA	NA	NA	NA	NA	NA	NA	NA	NA	NA	NA
chr6	HLA	ENSG00000204560	DHX16	-	30673006	660988	1247.72	-0.11	0.083	0.16	NA	NA	NA	NA	0.299389	1.82046e-23	NA	NA	NA	NA	NA	NA	-0.335283	2.39823e-12	NA	NA	NA	NA	0.256491	1.43109e-07	0.542472	2.4708e-25	-0.219845	2.80089e-21	0.11968	3.27019e-10	-0.159306	9.1488e-17	NA	NA	NA	NA	-0.427643	0.000259615	0.191236	0.00716296	-0.400946	2.49853e-10	NA
chr6	HLA	ENSG00000237398	HLA-DPA3	-	33143325	685119	2.69	3.38	9.7e-06	6.1e-05	NA	NA	NA	NA	NA	NA	NA	NA	NA	NA	NA	NA	NA	NA	NA	NA	NA	NA	NA	NA	NA	NA	NA	NA	NA	NA	NA	NA	NA	NA	NA	NA	NA	NA	NA	NA	NA	NA	NA
chr6	HLA	ENSG00000230313	HCG24	+	33144783	686577	NA	NA	NA	NA	NA	NA	NA	NA	NA	NA	NA	NA	NA	NA	NA	NA	NA	NA	NA	NA	NA	NA	NA	NA	NA	NA	NA	NA	NA	NA	NA	NA	NA	NA	NA	NA	NA	NA	NA	NA	NA	NA	NA
chr6	HLA	ENSG00000204564	C6orf136	+	30647039	686955	205.41	-0.42	1.8e-06	1.3e-05	0.368311	9.8009e-25	NA	NA	0.42925	8.25082e-20	NA	NA	-0.339825	0.0364705	NA	NA	NA	NA	NA	NA	NA	NA	NA	NA	0.599913	2.19941e-12	NA	NA	NA	NA	NA	NA	NA	NA	NA	NA	-1.08153	6.84459e-10	-0.535581	1.62383e-06	NA	NA	NA
chr6	HLA	ENSG00000228415	PTMAP1	+	30633632	700362	3.01	-0.95	0.08	0.15	NA	NA	NA	NA	NA	NA	NA	NA	NA	NA	NA	NA	NA	NA	NA	NA	NA	NA	NA	NA	NA	NA	NA	NA	NA	NA	NA	NA	NA	NA	NA	NA	NA	NA	NA	NA	NA	NA	NA
chr6	HLA	ENSG00000137343	ATAT1	+	30626842	707152	159.81	-0.01	0.94	0.96	NA	NA	0.966715	5.13351e-137	0.956674	2.85288e-15	NA	NA	0.705527	1.58496e-24	NA	NA	NA	NA	0.616091	3.20701e-11	NA	NA	0.573891	0.00033623	-0.953913	1.17876e-25	-0.960359	2.68854e-16	-0.207311	4.30307e-07	-1.39276	7.11201e-07	NA	NA	NA	NA	-0.528514	0.000113244	-0.421881	0.0443946	NA	NA	-1.41332
chr6	HLA	ENSG00000204569	PPP1R10	-	30618612	715382	2563.98	-0.11	0.084	0.16	0.211065	1.50121e-84	-1.1473	4.55889e-11	-0.707133	0.000234053	0.24204	2.07199e-24	-1.42294	3.82505e-16	NA	NA	0.456381	5.28275e-22	NA	NA	NA	NA	0.189976	1.56787e-39	0.136665	4.41911e-70	-0.58484	2.58009e-52	NA	NA	-0.561426	2.90006e-88	0.277039	0.00123425	NA	NA	0.433309	1.4377e-15	0.906816	7.15818e-20	NA	NA	NA
chr6	HLA	ENSG00000204568	MRPS18B	+	30617840	716154	1738.59	-0.33	0.0034	0.011	0.890018	1.05995e-201	-0.77996	3.0575e-08	0.496088	8.18222e-70	0.518143	8.35324e-27	NA	NA	NA	NA	NA	NA	-0.113077	2.31902e-05	NA	NA	0.282154	1.4597e-21	NA	NA	-1.0509	2.01666e-93	-0.711534	1.03411e-50	-0.756343	3.82793e-50	1.39399	3.84619e-05	NA	NA	NA	NA	NA	NA	-1.74219	3.25096e-13	-1.96367
chr6	HLA	ENSG00000204248	COL11A2	-	33192499	734293	29.7	0.23	0.29	0.42	NA	NA	NA	NA	NA	NA	NA	NA	NA	NA	NA	NA	NA	NA	NA	NA	NA	NA	NA	NA	NA	NA	NA	NA	NA	NA	NA	NA	NA	NA	NA	NA	2.55674	3.37521e-08	NA	NA	NA	NA	NA
chr6	HLA	ENSG00000202441	RNY4P10	+	33199601	741395	4.7	-0.59	0.11	0.2	NA	NA	NA	NA	NA	NA	NA	NA	NA	NA	NA	NA	NA	NA	NA	NA	NA	NA	NA	NA	NA	NA	NA	NA	NA	NA	NA	NA	NA	NA	NA	NA	NA	NA	NA	NA	NA	NA	NA
chr6	HLA	ENSG00000112473	SLC39A7	+	33200305	742099	2400.74	0.83	3.8e-19	2.9e-17	-1.11914	5.05933e-22	0.278017	1.6246e-211	NA	NA	-0.461332	1.71795e-28	0.15819	1.70059e-70	0.365991	0.024948	1.06747	8.53935e-187	1.42831	0	NA	NA	0.302635	1.59694e-33	-0.782248	2.00737e-171	-0.920929	1.17807e-104	-0.68056	9.7419e-62	-0.763842	3.05381e-60	NA	NA	NA	NA	-0.584223	3.46913e-26	NA	NA	NA	NA	-1.09506
chr6	HLA	ENSG00000204231	RXRB	-	33200665	742459	963.93	-0.13	0.054	0.11	NA	NA	-0.398592	4.01501e-34	NA	NA	NA	NA	NA	NA	NA	NA	NA	NA	0.274383	7.61107e-16	NA	NA	0.150668	0.0210639	0.374811	3.78483e-26	-0.172718	5.41198e-13	0.111063	4.04519e-07	-1.18411	7.08557e-20	NA	NA	NA	NA	NA	NA	NA	NA	NA	NA	-1.12782
chr6	HLA	ENSG00000204228	HSD17B8	+	33204655	746449	495.25	-0.62	1.6e-06	1.2e-05	1.8402	0	0.736704	0	0.912008	5.40145e-85	1.0565	9.54189e-33	0.2375	1.20804e-31	0.740583	0.00100484	-1.03665	1.32598e-52	-1.30243	3.40047e-08	NA	NA	-1.07054	1.41051e-15	-0.10257	7.18368e-41	-0.89041	2.095e-44	-0.944383	2.96145e-28	NA	NA	NA	NA	NA	NA	-0.664962	6.87768e-14	-0.232874	3.27567e-14	-1.5838	0.0105449	-1.49611
chr6	HLA	ENSG00000199036	MIR219A1	+	33207835	749629	4.67	-0.96	0.0062	0.018	NA	NA	NA	NA	NA	NA	NA	NA	NA	NA	NA	NA	NA	NA	NA	NA	NA	NA	NA	NA	NA	NA	NA	NA	NA	NA	NA	NA	NA	NA	NA	NA	NA	NA	NA	NA	NA	NA	NA
chr6	HLA	ENSG00000216101	MIR877	+	30584332	749662	NA	NA	NA	NA	NA	NA	NA	NA	NA	NA	NA	NA	NA	NA	NA	NA	NA	NA	NA	NA	NA	NA	NA	NA	NA	NA	NA	NA	NA	NA	NA	NA	NA	NA	NA	NA	NA	NA	NA	NA	NA	NA	NA
chr6	HLA	ENSG00000288751	ENSG00000288751	-	33208473	750267	NA	NA	NA	NA	NA	NA	NA	NA	NA	NA	NA	NA	NA	NA	NA	NA	NA	NA	NA	NA	NA	NA	NA	NA	NA	NA	NA	NA	NA	NA	NA	NA	NA	NA	NA	NA	NA	NA	NA	NA	NA	NA	NA
chr6	HLA	ENSG00000204227	RING1	+	33208500	750294	899	-0.07	0.36	0.49	NA	NA	-0.121252	2.04088e-76	0.389364	5.01369e-14	NA	NA	NA	NA	NA	NA	0.721625	3.49649e-26	0.668256	4.26219e-57	NA	NA	NA	NA	-0.346958	3.3026e-82	-1.09842	1.06051e-70	-0.725926	4.28185e-36	-0.914075	9.95946e-34	NA	NA	NA	NA	NA	NA	0.248389	0.00096121	NA	NA	-0.555438
chr6	HLA	ENSG00000225463	ZNF70P1	+	33215705	757499	0.24	0.27	0.93	NA	NA	NA	NA	NA	NA	NA	NA	NA	NA	NA	NA	NA	NA	NA	NA	NA	NA	NA	NA	NA	NA	NA	NA	NA	NA	NA	NA	NA	NA	NA	NA	NA	NA	NA	NA	NA	NA	NA	NA
chr6	HLA	ENSG00000204574	ABCF1	+	30571393	762601	2280.03	0.02	0.84	0.89	NA	NA	0.836904	0	NA	NA	0.512582	2.20861e-14	0.971904	4.65926e-285	-2.92149	0.0123488	-0.50044	2.77567e-32	NA	NA	NA	NA	0.301862	1.21504e-46	-0.267751	3.1382e-172	-0.558023	9.12523e-96	0.156685	2.2174e-28	0.281401	1.04618e-52	NA	NA	NA	NA	NA	NA	NA	NA	NA	NA	-0.67274
chr6	HLA	ENSG00000290047	ENSG00000290047	-	30571273	762721	NA	NA	NA	NA	NA	NA	NA	NA	NA	NA	NA	NA	NA	NA	NA	NA	NA	NA	NA	NA	NA	NA	NA	NA	NA	NA	NA	NA	NA	NA	NA	NA	NA	NA	NA	NA	NA	NA	NA	NA	NA	NA	NA
chr6	HLA	ENSG00000204576	PRR3	+	30557280	776714	284.46	-0.11	0.13	0.23	NA	NA	NA	NA	NA	NA	NA	NA	NA	NA	NA	NA	0.573326	0.00196721	0.360499	3.45312e-26	NA	NA	NA	NA	0.903	8.16722e-05	-0.699821	1.45821e-13	NA	NA	-1.88803	8.52262e-11	NA	NA	NA	NA	NA	NA	NA	NA	NA	NA	NA
chr6	HLA	ENSG00000204590	GNL1	-	30556489	777505	1473.97	-0.02	0.77	0.84	-1.01512	2.1307e-18	NA	NA	0.147707	6.37157e-17	NA	NA	0.710381	1.16612e-190	NA	NA	0.314075	2.64717e-16	0.364837	1.03834e-57	NA	NA	0.305738	2.02019e-33	-0.178197	8.44883e-126	-0.268105	1.21547e-44	0.528067	1.69447e-08	-1.65212	2.81858e-83	0.173638	0.00682612	NA	NA	NA	NA	NA	NA	-1.6345	1.26537e-15	-1.00737
chr6	HLA	ENSG00000223457	HTATSF1P1	+	33237799	779593	NA	NA	NA	NA	NA	NA	NA	NA	NA	NA	NA	NA	NA	NA	NA	NA	NA	NA	NA	NA	NA	NA	NA	NA	NA	NA	NA	NA	NA	NA	NA	NA	NA	NA	NA	NA	NA	NA	NA	NA	NA	NA	NA
chr6	HLA	ENSG00000272217	ENSG00000272217	-	33246856	788650	4.4	0.63	0.068	0.13	NA	NA	NA	NA	NA	NA	NA	NA	NA	NA	NA	NA	NA	NA	NA	NA	NA	NA	NA	NA	NA	NA	NA	NA	NA	NA	NA	NA	NA	NA	NA	NA	NA	NA	NA	NA	NA	NA	NA
chr6	HLA	ENSG00000289975	ENSG00000289975	-	33249215	791009	NA	NA	NA	NA	NA	NA	NA	NA	NA	NA	NA	NA	NA	NA	NA	NA	NA	NA	NA	NA	NA	NA	NA	NA	NA	NA	NA	NA	NA	NA	NA	NA	NA	NA	NA	NA	NA	NA	NA	NA	NA	NA	NA
chr6	HLA	ENSG00000232940	HCG25	+	33249534	791328	20.54	-0.24	0.24	0.36	NA	NA	NA	NA	NA	NA	NA	NA	NA	NA	NA	NA	NA	NA	NA	NA	NA	NA	NA	NA	NA	NA	NA	NA	NA	NA	NA	NA	NA	NA	NA	NA	NA	NA	NA	NA	NA	NA	NA
chr6	HLA	ENSG00000223501	VPS52	-	33272047	813841	1463.78	-0.27	0.00033	0.0014	0.913898	1.97819e-35	NA	NA	0.615059	5.74814e-18	NA	NA	NA	NA	NA	NA	NA	NA	NA	NA	NA	NA	NA	NA	-0.100794	7.1415e-23	-1.3076	6.33453e-21	-0.254048	6.25743e-06	-2.69711	9.78202e-10	NA	NA	NA	NA	NA	NA	NA	NA	NA	NA	-1.09
chr6	HLA	ENSG00000231500	RPS18	+	33272075	813869	52912.9	-0.27	0.023	0.056	1.42235	0	0.813597	0	0.707274	1.15128e-207	0.735071	0	0.174321	1.4831e-36	-1.76256	3.10002e-38	-0.889653	0	-0.326351	0.00390671	-0.780796	3.07341e-34	NA	NA	-0.319892	2.01882e-34	NA	NA	-0.409855	4.09234e-20	-0.900242	9.22716e-140	-0.89163	2.24924e-64	-3.30027	1.47594e-41	-0.586433	1.91363e-90	-0.323698	0.00396544	-0.80906	9.04661e-168	-1.68208
chr6	HLA	ENSG00000235781	LINC02569	+	30516266	817728	8.39	-0.26	0.28	0.41	NA	NA	NA	NA	NA	NA	NA	NA	NA	NA	NA	NA	NA	NA	NA	NA	NA	NA	NA	NA	NA	NA	NA	NA	NA	NA	NA	NA	NA	NA	NA	NA	NA	NA	NA	NA	NA	NA	NA
chr6	HLA	ENSG00000235863	B3GALT4	+	33277123	818917	484.55	-0.48	4.4e-06	3e-05	1.02936	3.64441e-100	NA	NA	NA	NA	NA	NA	-2.47279	0.0406653	NA	NA	NA	NA	NA	NA	NA	NA	NA	NA	NA	NA	-0.227346	3.21075e-05	NA	NA	-0.600673	5.38246e-06	NA	NA	NA	NA	-1.85347	3.24411e-11	NA	NA	NA	NA	NA
chr6	HLA	ENSG00000284517	MIR6873	-	33287289	829083	NA	NA	NA	NA	NA	NA	NA	NA	NA	NA	NA	NA	NA	NA	NA	NA	NA	NA	NA	NA	NA	NA	NA	NA	NA	NA	NA	NA	NA	NA	NA	NA	NA	NA	NA	NA	NA	NA	NA	NA	NA	NA	NA
chr6	HLA	ENSG00000227057	WDR46	-	33289247	831041	1187.2	0.09	0.25	0.37	0.27519	8.58434e-29	0.983294	0	NA	NA	NA	NA	0.851278	1.15314e-191	NA	NA	NA	NA	0.121623	2.48747e-12	NA	NA	NA	NA	-0.288536	8.65932e-119	-0.736294	5.20985e-82	NA	NA	NA	NA	NA	NA	NA	NA	-0.166379	8.17552e-05	0.318081	0.00542037	-1.29419	0.00111273	-1.70694
chr6	HLA	ENSG00000204220	PFDN6	+	33289302	831096	431.81	0.14	0.1	0.19	0.591589	3.94409e-82	0.671236	0	0.474709	4.10551e-59	0.378755	0.00295754	0.303985	1.43503e-89	NA	NA	-0.150014	7.05407e-13	NA	NA	NA	NA	NA	NA	NA	NA	-0.928869	1.61057e-100	-0.496324	2.31871e-47	NA	NA	NA	NA	NA	NA	NA	NA	0.320289	0.000752879	NA	NA	-0.957312
chr6	HLA	ENSG00000284064	MIR6834	+	33290245	832039	NA	NA	NA	NA	NA	NA	NA	NA	NA	NA	NA	NA	NA	NA	NA	NA	NA	NA	NA	NA	NA	NA	NA	NA	NA	NA	NA	NA	NA	NA	NA	NA	NA	NA	NA	NA	NA	NA	NA	NA	NA	NA	NA
chr6	HLA	ENSG00000237441	RGL2	-	33298942	840736	1975.06	-0.17	0.014	0.037	0.246218	3.44431e-24	NA	NA	0.617287	1.17783e-22	0.44891	7.4257e-06	0.251533	1.23994e-58	NA	NA	-0.462223	1.86815e-21	NA	NA	1.96899	7.59845e-28	1.25137	1.46738e-186	-0.413207	2.4746e-91	-1.74012	5.39407e-94	-1.12604	4.83651e-46	-1.17103	2.43709e-33	NA	NA	NA	NA	NA	NA	NA	NA	NA	NA	NA
chr6	HLA	ENSG00000289100	ENSG00000289100	+	33299479	841273	NA	NA	NA	NA	NA	NA	NA	NA	NA	NA	NA	NA	NA	NA	NA	NA	NA	NA	NA	NA	NA	NA	NA	NA	NA	NA	NA	NA	NA	NA	NA	NA	NA	NA	NA	NA	NA	NA	NA	NA	NA	NA	NA
chr6	HLA	ENSG00000204592	HLA-E	+	30489509	844485	24714.9	0.15	0.12	0.22	-1.11424	1.11485e-84	-1.25207	7.79903e-96	-2.50314	0	-1.04222	3.39618e-60	-1.20232	5.06316e-45	-1.02769	0.0350515	-0.795681	2.05495e-77	-1.2026	3.25478e-88	1.80132	1.76702e-153	2.17133	0	0.625395	7.47847e-266	0.409109	2.36242e-278	0.606091	8.02831e-176	-1.01909	1.07156e-96	-0.280904	0.000755749	NA	NA	-0.323434	3.36979e-14	NA	NA	-1.50366	2.4228e-176	NA
chr6	HLA	ENSG00000236603	RANP1	+	30485940	848054	71.93	0.61	4.2e-05	0.00023	NA	NA	NA	NA	NA	NA	NA	NA	NA	NA	NA	NA	NA	NA	NA	NA	NA	NA	NA	NA	NA	NA	NA	NA	NA	NA	NA	NA	NA	NA	NA	NA	NA	NA	NA	NA	NA	NA	NA
chr6	HLA	ENSG00000288805	ENSG00000288805	-	30481634	852360	NA	NA	NA	NA	NA	NA	NA	NA	NA	NA	NA	NA	NA	NA	NA	NA	NA	NA	NA	NA	NA	NA	NA	NA	NA	NA	NA	NA	NA	NA	NA	NA	NA	NA	NA	NA	NA	NA	NA	NA	NA	NA	NA
chr6	HLA	ENSG00000231925	TAPBP	-	33314284	856078	5651.01	0.39	1.9e-05	0.00011	-0.942718	3.20021e-14	NA	NA	NA	NA	NA	NA	-0.602716	5.04744e-06	0.242867	9.12085e-05	-0.407401	2.82921e-19	NA	NA	NA	NA	0.346617	2.60547e-94	NA	NA	NA	NA	1.01815	2.02479e-09	-0.52578	6.74932e-91	NA	NA	NA	NA	-1.56986	2.12568e-138	-0.380435	5.12611e-22	0.637706	6.66389e-154	0.348135
chr6	HLA	ENSG00000236104	ZBTB22	-	33317942	859736	802.74	-0.45	2.6e-06	1.9e-05	0.660362	3.97911e-39	-0.50963	1.13041e-13	0.305331	2.09997e-07	0.65444	1.70687e-06	NA	NA	NA	NA	NA	NA	0.435776	1.22811e-06	NA	NA	NA	NA	NA	NA	-0.767232	1.09294e-16	-0.695495	9.22007e-11	-1.82802	5.23306e-10	NA	NA	NA	NA	NA	NA	NA	NA	NA	NA	-0.887531
chr6	HLA	ENSG00000204209	DAXX	-	33323016	864810	1497.29	0.19	0.0073	0.021	-0.839423	0.00540819	0.806218	0	0.100477	3.3802e-14	-0.238332	1.36939e-10	0.867458	4.84229e-258	NA	NA	-0.774318	9.52588e-51	NA	NA	NA	NA	0.215803	2.23833e-17	0.311657	2.54064e-60	NA	NA	NA	NA	-0.753115	5.7192e-51	-0.136687	2.10797e-05	NA	NA	-1.06906	1.78604e-43	-0.484078	5.30795e-26	-0.175866	2.73476e-13	NA
chr6	HLA	ENSG00000224936	SUCLA2P1	+	30468882	865112	2.05	-0.68	0.23	0.35	NA	NA	NA	NA	NA	NA	NA	NA	NA	NA	NA	NA	NA	NA	NA	NA	NA	NA	NA	NA	NA	NA	NA	NA	NA	NA	NA	NA	NA	NA	NA	NA	NA	NA	NA	NA	NA	NA	NA
chr6	HLA	ENSG00000229068	TMPOP1	+	30466452	867542	1.32	-1.19	0.13	0.23	NA	NA	NA	NA	NA	NA	NA	NA	NA	NA	NA	NA	NA	NA	NA	NA	NA	NA	NA	NA	NA	NA	NA	NA	NA	NA	NA	NA	NA	NA	NA	NA	NA	NA	NA	NA	NA	NA	NA
chr6	HLA	ENSG00000286920	SMIM40	-	33329279	871073	NA	NA	NA	NA	NA	NA	NA	NA	NA	NA	NA	NA	NA	NA	NA	NA	NA	NA	NA	NA	NA	NA	NA	NA	NA	NA	NA	NA	NA	NA	NA	NA	NA	NA	NA	NA	NA	NA	NA	NA	NA	NA	NA
chr6	HLA	ENSG00000285064	ENSG00000285064	-	33329286	871080	NA	NA	NA	NA	NA	NA	NA	NA	NA	NA	NA	NA	NA	NA	NA	NA	NA	NA	NA	NA	NA	NA	NA	NA	NA	NA	NA	NA	NA	NA	NA	NA	NA	NA	NA	NA	NA	NA	NA	NA	NA	NA	NA
chr6	HLA	ENSG00000229596	MYL12BP3	+	33338978	880772	NA	NA	NA	NA	NA	NA	NA	NA	NA	NA	NA	NA	NA	NA	NA	NA	NA	NA	NA	NA	NA	NA	NA	NA	NA	NA	NA	NA	NA	NA	NA	NA	NA	NA	NA	NA	NA	NA	NA	NA	NA	NA	NA
chr6	HLA	ENSG00000286301	ENSG00000286301	+	30451139	882855	NA	NA	NA	NA	NA	NA	NA	NA	NA	NA	NA	NA	NA	NA	NA	NA	NA	NA	NA	NA	NA	NA	NA	NA	NA	NA	NA	NA	NA	NA	NA	NA	NA	NA	NA	NA	NA	NA	NA	NA	NA	NA	NA
chr6	HLA	ENSG00000228285	LYPLA2P1	-	33366243	908037	1.22	0.71	0.33	0.46	NA	NA	NA	NA	NA	NA	NA	NA	NA	NA	NA	NA	NA	NA	NA	NA	NA	NA	NA	NA	NA	NA	NA	NA	NA	NA	NA	NA	NA	NA	NA	NA	NA	NA	NA	NA	NA	NA	NA
chr6	HLA	ENSG00000226577	MICC	+	30414715	919279	NA	NA	NA	NA	NA	NA	NA	NA	NA	NA	NA	NA	NA	NA	NA	NA	NA	NA	NA	NA	NA	NA	NA	NA	NA	NA	NA	NA	NA	NA	NA	NA	NA	NA	NA	NA	NA	NA	NA	NA	NA	NA	NA
chr6	HLA	ENSG00000225644	RPL35AP4	-	33389475	931269	NA	NA	NA	NA	NA	NA	NA	NA	NA	NA	NA	NA	NA	NA	NA	NA	NA	NA	NA	NA	NA	NA	NA	NA	NA	NA	NA	NA	NA	NA	NA	NA	NA	NA	NA	NA	NA	NA	NA	NA	NA	NA	NA
chr6	HLA	ENSG00000237649	KIFC1	+	33391823	933617	343.79	0.19	0.27	0.4	0.332855	4.4462e-06	-0.447819	1.39558e-39	0.876859	4.35539e-11	NA	NA	NA	NA	NA	NA	-3.86475	3.7522e-39	-2.92705	0.000269235	NA	NA	-4.14701	2.03133e-22	NA	NA	NA	NA	NA	NA	-6.84918	3.53544e-05	NA	NA	NA	NA	-1.0128	0.00522245	-3.10112	5.50105e-06	0.950657	1.5058e-46	NA
chr6	HLA	ENSG00000204194	RPL12P1	-	33400556	942350	0.29	-0.13	0.96	NA	NA	NA	NA	NA	NA	NA	NA	NA	NA	NA	NA	NA	NA	NA	NA	NA	NA	NA	NA	NA	NA	NA	NA	NA	NA	NA	NA	NA	NA	NA	NA	NA	NA	NA	NA	NA	NA	NA	NA
chr6	HLA	ENSG00000112511	PHF1	+	33410399	952193	693.42	-0.12	0.11	0.2	-2.85955	1.17225e-114	-2.03843	0.000165119	-1.14893	7.08739e-16	-1.41621	1.25433e-36	-0.906052	0.000269515	NA	NA	NA	NA	NA	NA	NA	NA	NA	NA	NA	NA	1.49803	1.74207e-181	1.23212	7.95439e-11	0.363192	4.41345e-19	NA	NA	NA	NA	0.291084	2.5675e-23	NA	NA	-0.470393	1.99826e-23	NA
chr6	HLA	ENSG00000112514	CUTA	-	33418317	960111	1754.62	-0.1	0.35	0.48	NA	NA	-0.295457	3.86213e-28	0.282992	1.56624e-51	NA	NA	NA	NA	0.175503	0.0340885	NA	NA	0.23534	4.78942e-68	NA	NA	-1.28842	2.5908e-153	NA	NA	NA	NA	NA	NA	0.416884	2.46616e-45	1.10289	9.99754e-21	NA	NA	NA	NA	NA	NA	-1.04625	2.45127e-21	-1.10292
chr6	HLA	ENSG00000197283	SYNGAP1	+	33419661	961455	345.19	0.03	0.85	0.9	-1.76997	3.34007e-05	NA	NA	NA	NA	-1.8768	4.53038e-08	NA	NA	NA	NA	NA	NA	NA	NA	NA	NA	NA	NA	NA	NA	1.21775	2.56944e-07	NA	NA	-2.68042	2.15333e-09	-1.97053	0.0442821	NA	NA	0.700244	1.93096e-09	NA	NA	NA	NA	NA
chr6	HLA	ENSG00000236405	UBQLN1P1	-	30364280	969714	NA	NA	NA	NA	NA	NA	NA	NA	NA	NA	NA	NA	NA	NA	NA	NA	NA	NA	NA	NA	NA	NA	NA	NA	NA	NA	NA	NA	NA	NA	NA	NA	NA	NA	NA	NA	NA	NA	NA	NA	NA	NA	NA
chr6	HLA	ENSG00000224486	ENSG00000224486	-	30359911	974083	NA	NA	NA	NA	NA	NA	NA	NA	NA	NA	NA	NA	NA	NA	NA	NA	NA	NA	NA	NA	NA	NA	NA	NA	NA	NA	NA	NA	NA	NA	NA	NA	NA	NA	NA	NA	NA	NA	NA	NA	NA	NA	NA
chr6	HLA	ENSG00000284256	MIR5004	+	33438331	980125	NA	NA	NA	NA	NA	NA	NA	NA	NA	NA	NA	NA	NA	NA	NA	NA	NA	NA	NA	NA	NA	NA	NA	NA	NA	NA	NA	NA	NA	NA	NA	NA	NA	NA	NA	NA	NA	NA	NA	NA	NA	NA	NA
chr6	HLA	ENSG00000224372	HLA-N	+	30351416	982578	0.24	-0.19	0.95	NA	NA	NA	NA	NA	NA	NA	NA	NA	NA	NA	NA	NA	NA	NA	NA	NA	NA	NA	NA	NA	NA	NA	NA	NA	NA	NA	NA	NA	NA	NA	NA	NA	NA	NA	NA	NA	NA	NA	NA
chr6	HLA	ENSG00000241370	RPP21	+	30345131	988863	13.12	-0.35	0.18	0.29	0.288937	1.28013e-07	NA	NA	NA	NA	NA	NA	NA	NA	NA	NA	-0.452002	1.09506e-05	NA	NA	NA	NA	NA	NA	0.656396	1.97719e-10	NA	NA	NA	NA	NA	NA	NA	NA	NA	NA	NA	NA	NA	NA	NA	NA	-1.9249
chr6	HLA	ENSG00000213588	ZBTB9	+	33453970	995764	0.24	0.23	0.94	NA	NA	NA	NA	NA	NA	NA	NA	NA	NA	NA	NA	NA	NA	NA	NA	NA	NA	NA	NA	NA	NA	NA	NA	NA	NA	NA	NA	NA	NA	NA	NA	NA	NA	NA	NA	NA	NA	NA	NA
chr6	HLA	ENSG00000274259	SYNGAP1-AS1	-	33454453	996247	1.03	-1.17	0.24	0.37	NA	NA	NA	NA	NA	NA	NA	NA	NA	NA	NA	NA	NA	NA	NA	NA	NA	NA	NA	NA	NA	NA	NA	NA	NA	NA	NA	NA	NA	NA	NA	NA	NA	NA	NA	NA	NA	NA	NA
chr6	HLA	ENSG00000248167	TRIM39-RPP21	+	30328907	1005087	NA	NA	NA	NA	NA	NA	NA	NA	NA	NA	NA	NA	NA	NA	NA	NA	NA	NA	NA	NA	NA	NA	NA	NA	NA	NA	NA	NA	NA	NA	NA	NA	NA	NA	NA	NA	NA	NA	NA	NA	NA	NA	NA
chr6	HLA	ENSG00000204599	TRIM39	+	30326479	1007515	249.26	-0.03	0.66	0.76	NA	NA	NA	NA	NA	NA	NA	NA	NA	NA	NA	NA	NA	NA	NA	NA	NA	NA	NA	NA	NA	NA	NA	NA	1.98925	5.59854e-09	-1.86338	4.13271e-05	NA	NA	NA	NA	NA	NA	NA	NA	NA	NA	NA
CHR: chromosome; TSS: transcription start site; TES: transcription end site; log2FC: log2 fold change. Scalp cell type details are in Table S9.
[truncated: 5 more columns]

[truncated: 4 more sheets: S11 - eQTL Coloc, S12 - Greenleaf all-scalp ATAC, S13 - Scalp sc Peaks, S14 - Prioritized genes]
